# Supplementary material for: Widespread retreat of coastal habitat is likely at warming levels above 1.5 °C
Source: Nature. 2023 Aug 30;621(7977):112–9. doi: 10.1038/s41586-023-06448-z (PMC10482694; doi:10.1038/s41586-023-06448-z)
Supplement: Supplementary file 3 — Surface Elevation Table data for Tidal Marshes, including elevation rate, elevation deficit, elevation capital, losses and gains of water area within 5 kilometres, losses and gains of tidal marsh within 5 kilometres. Available at https://doi.org/10.5281/zenodo.7787502 [file 41586_2023_6448_MOESM3_ESM.xlsx]

## Sheet: gtwc_setSites_Murray_v2_bufArea
country	site_SET_i	site_label	latitude	longitude	elevation rate	RSLR_perio	elevDefici	elevCapita	gsw_abs_change_mean	gsw_norm_change_mean	gtwc_tStart	gtwc_tEnd	gtwc_cwEndProb_mean	gtwc_cwGain_m2	gtwc_cwLoss_m2	gtwc_mgGain_m2	gtwc_mgLoss_m2	gtwc_smGain_m2	gtwc_smLoss_m2
UK	Essex.FW.1	Essex	51.8323	0.973815	3.86613	11.56	7.69387	149.694	0.895765	14.9384	1999	2019	60.1789	88131.5	29569	0	0	37314.9	0
UK	Essex.FW.2	Essex	51.8323	0.974044	3.30282	11.56	8.25718	157.994	0.826675	14.7178	1999	2019	60.0793	88540.1	29084.1	0	0	37314.9	0
UK	Essex.FW.3	Essex	51.8322	0.974274	3.87001	11.56	7.68999	134.494	0.780797	14.5407	1999	2019	59.9569	89064.5	28667	0	0	37314.9	0
UK	Essex.TM.1	Essex	51.6942	0.941568	9.5374	11.56	2.0226	150.794	1.2136	3.5512	1999	2019	61.6396	0	0	0	0	0	0
UK	Essex.TM.2	Essex	51.6941	0.941381	10.7934	11.56	0.766625	156.894	1.27892	3.6826	1999	2019	61.2041	0	0	0	0	0	0
UK	Essex.TM.3	Essex	51.6941	0.941195	8.24408	11.56	3.31592	154.394	1.33816	3.80234	1999	2019	60.7441	0	0	0	0	0	0
UK	Norfolk.SKA.1	Norfolk	52.964	0.92945	-2.0639	7.98	10.0439	176.731	-6.13719	-4.6656	1999	2019	77.0048	0	0	0	0	0	0
UK	Norfolk.SKA.2	Norfolk	52.9637	0.928948	2.31943	7.98	5.66057	202.631	-6.41436	-5.16083	1999	2019	76.0099	0	0	0	0	0	0
UK	Norfolk.SKA.3	Norfolk	52.9632	0.928062	4.42325	7.98	3.55675	223.531	-6.96332	-6.11269	1999	2019	74.3012	0	0	0	0	0	0
UK	Norfolk.SKA.4	Norfolk	52.962	0.925786	2.98049	7.98	4.99951	230.831	-8.67775	-8.76398	1999	2019	70.1239	0	0	0	0	0	0
UK	Norfolk.SKA.5	Norfolk	52.9619	0.925906	2.38529	7.98	5.59471	275.431	-8.46392	-8.43497	1999	2019	69.7886	0	0	0	0	0	0
UK	Norfolk.SKB.1	Norfolk	52.964	0.92945	-2.31959	1.5	3.81959	176.731	-6.13719	-4.6656	1999	2019	77.0048	0	0	0	0	0	0
UK	Norfolk.SKB.2	Norfolk	52.9637	0.928948	-1.38899	1.5	2.88899	202.631	-6.41436	-5.16083	1999	2019	76.0099	0	0	0	0	0	0
UK	Norfolk.SKB.3	Norfolk	52.9632	0.928062	3.67837	1.5	-2.17837	223.531	-6.96332	-6.11269	1999	2019	74.3012	0	0	0	0	0	0
UK	Norfolk.SKB.4	Norfolk	52.962	0.925786	1.91871	1.5	-0.418705	230.831	-8.67775	-8.76398	1999	2019	70.1239	0	0	0	0	0	0
UK	Norfolk.SKB.5	Norfolk	52.9619	0.925906	1.06758	1.5	0.43242	275.431	-8.46392	-8.43497	1999	2019	69.7886	0	0	0	0	0	0
UK	Wash.WB.1	Wash	52.9547	0.085213	2.16251	1.35	-0.812513	284.731	-10.9966	-10.5555	1999	2019	61.3129	0	0	0	0	0	0
UK	Wash.WB.2	Wash	52.962	0.0962952	10.3724	1.35	-9.02237	254.331	-11.4095	-12.7984	1999	2019	75.1395	0	0	0	0	0	0
UK	Wash.WB.3	Wash	52.9659	0.100069	5.71327	1.35	-4.36327	263.631	-13.8616	-15.8831	1999	2019	71.6879	0	0	0	0	0	0
UK	Wash.WB.4	Wash	52.9721	0.104039	2.97286	1.35	-1.62286	293.131	-16.5648	-19.6344	1999	2019	60.2352	0	0	0	0	0	0
UK	Wash.WB.5	Wash	52.9609	0.0990336	5.42322	1.35	-4.07322	202.531	-9.55015	-10.7196	1999	2019	84.5474	0	0	0	0	0	0
UK	Wash.WB.6	Wash	52.9652	0.103181	9.16478	1.35	-7.81478	214.031	-12.1117	-14.0825	1999	2019	80.6457	0	0	0	0	0	0
USA	CRMS0002.E01	CRMS.east	30.1002	-89.7917	4.6	NA	NA	-0.441045	11.5965	26.1764	1999	2019	41.5536	0	367205	0	0	0	367205
USA	CRMS0003.E01	CRMS.east	30.0994	-89.2528	3.1	NA	NA	6.79996	6.42104	22.7117	1999	2019	43.4544	0	81180.2	0	0	0	72650.1
USA	CRMS0108.E01	CRMS.east	29.9551	-89.4159	7.7	13.97	6.27	5.35221	3.47758	8.09431	1999	2019	45.5712	0	11080.3	0	0	0	10303.2
USA	CRMS0119.E01	CRMS.east	29.4761	-89.6355	3.4	13.97	10.57	7.54791	-2.81498	-4.54417	1999	2019	53.9646	0	0	0	0	0	0
USA	CRMS0131.E01	CRMS.east	29.6925	-89.8855	-2.6	14.56	17.16	4.56543	20.4048	53.1165	1999	2019	46.6745	0	903759	0	0	0	895967
USA	CRMS0132.E01	CRMS.east	29.6648	-89.8855	0.5	13.71	13.21	2.25682	15.9883	49.4389	1999	2019	55.0673	0	421924	0	0	0	418807
USA	CRMS0135.E01	CRMS.east	29.6865	-89.7605	-0.4	13.97	14.37	3.45737	9.55605	22.7176	1999	2019	27.9757	0	196828	0	0	0	196049
USA	CRMS0136.E01	CRMS.east	29.6212	-89.7917	3.5	13.97	10.47	4.84691	7.11043	32.7455	1999	2019	52.1954	0	18712.5	0	0	0	16373.5
USA	CRMS0147.E01	CRMS.east	29.6648	-89.6042	4.6	14.58	9.98	2.62006	2.7414	5.68368	1999	2019	51.5149	0	7793.89	0	0	0	7793.89
USA	CRMS0148.E01	CRMS.east	29.5124	-89.698	7.5	14.58	7.08	2.62006	-0.653932	13.8471	1999	2019	52.4359	45.9102	0	0	0	45.9102	0
USA	CRMS0164.E01	CRMS.east	29.1931	-90.1699	10.4	14.58	4.18	-0.803114	16.1854	33.3703	1999	2019	34.4281	0	168709	0	0	0	168709
USA	CRMS0171.E01	CRMS.east	29.3238	-89.796	9.5	13.71	4.21	0.868399	-4.44485	-3.9493	1999	2019	22.5217	172739	145741	1563.83	782.006	170393	144177
USA	CRMS0172.E01	CRMS.east	29.3165	-89.7343	8.1	14.58	6.48	-2.13717	3.92612	3.60322	1999	2019	38.7705	121975	0	0	0	121975	0
USA	CRMS0173.E01	CRMS.east	29.4543	-89.7299	10.1	13.71	3.61	-0.000835215	-2.19567	-20.076	1999	2019	53.7042	0	0	0	0	0	0
USA	CRMS0175.E01	CRMS.east	29.2874	-90.1379	9.3	13.71	4.41	-1.52004	8.78376	15.6411	1999	2019	29.4809	0	92515.8	0	0	0	92515.8
USA	CRMS0178.E01	CRMS.east	29.2875	-90.047	12	14.58	2.58	2.70841	1.36731	1.3598	1999	2019	8.52005	0	59271.8	0	0	0	59271.8
USA	CRMS0179.E01	CRMS.east	29.3962	-89.6984	6.9	14.58	7.68	1.48496	0.985548	-7.14673	1999	2019	44.8481	0	31208.1	0	0	0	31208.1
USA	CRMS0181.E01	CRMS.east	29.3382	-89.7003	14.1	14.58	0.48	2.1636	8.19711	9.50579	1999	2019	23.7954	0	0	0	0	0	0
USA	CRMS0209.E01	CRMS.east	29.4906	-89.7917	8.2	13.97	5.77	3.61207	5.4345	10.9587	1999	2019	66.8295	0	11490.1	0	0	0	11490.1
USA	CRMS0220.E01	CRMS.east	29.5632	-90.073	2.8	13.71	10.91	-1.15829	10.4795	23.1772	1999	2019	48.7509	0	68243.9	0	0	0	68243.9
USA	CRMS0232.E01	CRMS.east	29.4978	-90.0105	7.7	14.58	6.88	1.38438	1.75786	1.4598	1999	2019	47.7158	0	0	0	0	0	0
USA	CRMS0237.E01	CRMS.east	29.4761	-89.948	11.2	14.58	3.38	5.38121	1.63384	-2.73647	1999	2019	67.4012	0	0	0	0	0	0
USA	CRMS0251.E01	CRMS.east	29.5196	-90.0105	5.5	14.58	9.08	-1.64206	5.03093	14.7144	1999	2019	50.2476	0	32192.2	0	0	0	32192.2
USA	CRMS0253.E01	CRMS.east	29.5559	-90.073	4.5	14.58	10.08	2.1636	11.3793	29.0375	1999	2019	48.658	0	81966	0	0	0	81966
USA	CRMS0272.E01	CRMS.east	29.418	-89.698	11.3	14.58	3.28	-0.340045	0.298406	-2.63062	1999	2019	33.3445	0	0	0	0	0	0
USA	CRMS0276.E01	CRMS.east	29.6212	-89.948	9	14.58	5.58	1.28292	3.60532	7.83062	1999	2019	49.6671	54579.5	10135.9	0	0	54579.5	10135.9
USA	CRMS0302.E01	CRMS.east	29.1478	-90.917	-19.7	13.71	33.41	1.78131	1.29611	1.4322	1999	2019	23.4504	0	136088	0	0	0	135305
USA	CRMS0303.E01	CRMS.east	29.2438	-91.073	3.7	13.97	10.27	4.68196	2.25852	6.60776	1999	2019	57.068	0	7825.53	0	0	0	7825.53
USA	CRMS0307.E01	CRMS.east	29.251	-90.823	8.1	14.58	6.48	0.44033	-0.468336	-7.45585	1999	2019	66.1727	0	0	0	0	0	0
USA	CRMS0310.E01	CRMS.east	29.2946	-90.2933	13.8	14.58	0.78	-1.64206	9.25634	28.4109	1999	2019	60.6996	0	30522.5	0	0	0	30522.5
USA	CRMS0311.E01	CRMS.east	29.2148	-90.7918	9.2	13.71	4.51	1.18059	5.91654	10.5229	1999	2019	51.6096	0	0	0	0	0	0
USA	CRMS0318.E01	CRMS.east	29.2947	-90.3255	9.2	14.58	5.38	-3.68709	11.5275	24.336	1999	2019	41.8219	0	175853	0	0	0	175853
USA	CRMS0319.E01	CRMS.east	29.3237	-90.3247	10.1	14.58	4.48	-0.226194	9.48103	22.7835	1999	2019	57.7561	0	76980.6	0	0	0	76980.6
USA	CRMS0322.E01	CRMS.east	29.2438	-91.1045	7.3	14.58	7.28	2.25682	0.821497	-2.90585	1999	2019	73.218	0	7825.21	0	0	0	0
USA	CRMS0326.E01	CRMS.east	29.2728	-91.073	5.1	13.71	8.61	2.8821	2.70421	7.80965	1999	2019	40.8379	0	0	0	0	0	0
USA	CRMS0335.E01	CRMS.east	29.2729	-90.3877	10.6	14.58	3.98	0.44033	0.330044	7.10672	1999	2019	55.4924	0	154008	0	0	0	154008
USA	CRMS0336.E01	CRMS.east	29.3237	-90.3864	8.1	14.58	6.48	0.548592	13.1809	27.8416	1999	2019	51.4805	0	166252	0	0	0	166252
USA	CRMS0337.E01	CRMS.east	29.3091	-90.3559	8.4	13.71	5.31	0.44033	3.34515	0.478339	1999	2019	30.064	0	90380.4	0	0	0	90380.4
USA	CRMS0338.E01	CRMS.east	29.3309	-90.4182	7	14.58	7.58	-3.68709	7.00432	20.505	1999	2019	54.7294	0	248695	0	0	0	248695
USA	CRMS0341.E01	CRMS.east	29.3091	-90.5123	13.6	14.58	0.98	-0.920766	-0.599054	-0.504185	1999	2019	15.6427	0	399430	0	0	0	399430
USA	CRMS0345.E01	CRMS.east	29.1712	-90.7613	14.3	14.58	0.28	-2.38886	0.633451	3.32847	1999	2019	27.3977	0	0	0	0	0	0
USA	CRMS0347.E01	CRMS.east	29.164	-90.6996	4.3	13.71	9.41	0.656029	-0.227684	-0.624027	1999	2019	27.6723	0	46206.8	0	0	0	0
USA	CRMS0369.E01	CRMS.east	29.2946	-90.698	3.1	13.71	10.61	2.8821	-0.533682	-4.10707	1999	2019	50.1116	199022	0	0	0	181815	0
USA	CRMS0374.E01	CRMS.east	29.1567	-90.793	8.5	14.58	6.08	0.656029	4.87807	10.5624	1999	2019	26.2385	0	0	0	0	0	0
USA	CRMS0376.E01	CRMS.east	29.1277	-90.8567	-21.8	13.71	35.51	4.99973	2.78149	2.9838	1999	2019	15.7338	0	0	0	0	0	0
USA	CRMS0377.E01	CRMS.east	29.2293	-91.0108	4.5	14.58	10.08	2.8821	-1.52969	-9.67762	1999	2019	51.0834	0	0	0	0	0	0
USA	CRMS0397.E01	CRMS.east	29.3527	-90.2605	6.5	14.58	8.08	-0.686209	14.7755	24.6594	1999	2019	35.9824	0	115123	0	2345.16	0	105375
USA	CRMS0399.E01	CRMS.east	29.3019	-91.1043	7.4	13.71	6.31	2.70841	0.578278	2.42702	1999	2019	51.3707	0	0	0	0	0	0
USA	CRMS0416.E01	CRMS.east	29.4761	-90.4792	7.7	14.58	6.88	-0.000835215	15.4843	24.0285	1999	2019	68.0526	0	205005	0	0	0	205005
USA	CRMS0421.E01	CRMS.east	29.1712	-90.8244	15.6	14.58	-1.02	-2.01235	5.8125	10.8955	1999	2019	48.277	0	0	0	0	0	0
USA	CRMS0978.E01	CRMS.east	29.3237	-90.2925	8.3	14.58	6.28	5.44947	8.32607	21.968	1999	2019	58.2882	0	7819.35	0	0	0	7819.35
USA	CRMS1024.E01	CRMS.east	29.8747	-89.3788	9.7	14.58	4.88	2.96742	3.33703	13.8533	1999	2019	58.9501	0	0	0	0	0	0
USA	CRMS2825.E01	CRMS.east	29.4978	-90.448	3.5	14.58	11.08	5.34801	14.9615	47.0768	1999	2019	83.4596	0	0	0	0	0	0
USA	CRMS3296.E02	CRMS.east	29.389	-90.4792	10.7	14.56	3.86	2.25682	13.0767	18.582	1999	2019	38.2872	0	0	0	0	0	0
USA	CRMS3565.E01	CRMS.east	29.4978	-90.1042	7.4	14.56	7.16	-0.340045	19.6764	24.1392	1999	2019	29.8196	28102.4	939089	0	0	28102.4	923477
USA	CRMS3617.E01	CRMS.east	29.5486	-89.9167	5.4	14.56	9.16	0.221357	4.21419	5.71248	1999	2019	50.5677	0	62374.5	0	0	0	62374.5
USA	CRMS3650.E01	CRMS.east	30.0567	-89.823	5.7	14.58	8.88	3.61207	10.5924	32.1173	1999	2019	60.1203	2179.86	51619.5	0	0	2179.86	45892.5
USA	CRMS3784.E01	CRMS.east	30.1583	-89.6667	2.3	13.71	11.41	-0.226194	5.94639	28.0715	1999	2019	47.2632	0	28949.5	0	0	0	28949.5
USA	CRMS4529.E01	CRMS.east	29.4688	-89.823	8.7	13.97	5.27	2.34909	0.92974	-2.40481	1999	2019	52.0718	0	0	0	0	0	0
USA	CRMS4551.E01	CRMS.east	29.8535	-89.6042	9.4	14.56	5.16	-2.90031	0.437848	-3.23058	1999	2019	40.7009	0	14003.8	0	0	0	14003.8
USA	CRMS4557.E01	CRMS.east	29.8244	-89.573	10	13.71	3.71	-0.340045	0.301268	-13.9787	1999	2019	72.8108	10894.1	4644.72	0	0	10894.1	3878.74
USA	CRMS4572.E01	CRMS.east	30.0567	-89.4792	4.7	13.97	9.27	2.70841	-4.26678	-32.0221	1999	2019	84.9607	0	5261.18	0	0	0	5261.18
USA	CRMS4596.E01	CRMS.east	30.0567	-89.448	3.6	13.97	10.37	1.18059	1.8684	-2.69178	1999	2019	42.4995	0	90778.1	0	0	0	85249.3
USA	CRMS4690.E01	CRMS.east	29.4978	-90.0417	6.5	13.97	7.47	0.11066	3.41352	5.63882	1999	2019	43.0215	0	0	0	0	0	0
USA	CRMS0498.E01	CRMS.west	29.4978	-91.8543	2.7	16.16	13.46	-1.03916	0.406514	-7.50243	1999	2019	32.9303	0	33195.1	0	0	0	28511.6
USA	CRMS0499.E01	CRMS.west	29.5704	-91.8543	5.7	15.22	9.52	1.07738	7.08247	19.3298	1999	2019	61.1992	0	0	0	0	0	0
USA	CRMS0501.E01	CRMS.west	29.6357	-92.2605	1.6	21.19	19.59	-1.52004	26.3295	69.8847	1999	2019	60.6821	8575.27	307590	0	0	7016.14	307590
USA	CRMS0504.E01	CRMS.west	29.5341	-91.8855	7.7	15.22	7.52	-7.43106	13.2705	28.8365	1999	2019	56.0664	0	60819.7	0	0	0	55048.2
USA	CRMS0508.E01	CRMS.west	29.643	-92.2293	1	18.36	17.36	-11.8225	13.6475	87.132	1999	2019	72.9363	0	0	0	0	0	0
USA	CRMS0520.E01	CRMS.west	29.5849	-91.8855	4.4	15.22	10.82	6.72381	4.18703	6.71797	1999	2019	51.3713	0	0	0	0	0	0
USA	CRMS0522.E01	CRMS.west	29.4978	-91.823	0.9	15.22	14.32	3.94128	45.3684	83.222	1999	2019	54.2632	0	524338	0	0	0	514190
USA	CRMS0523.E01	CRMS.west	29.5777	-91.823	5.7	16.16	10.46	10.0094	4.78046	9.88501	1999	2019	30.9818	0	96720.8	0	0	0	96720.8
USA	CRMS0524.E01	CRMS.west	29.5486	-91.823	3.6	16.16	12.56	8.61542	4.59278	12.2605	1999	2019	67.6451	0	0	0	0	0	0
USA	CRMS0529.E01	CRMS.west	29.5994	-91.9168	2.8	16.16	13.36	-2.23664	6.09256	12.0198	1999	2019	41.6629	0	16945.5	0	0	0	16945.5
USA	CRMS0530.E01	CRMS.west	29.5777	-92.0105	0.6	16.16	15.56	-0.304167	-1.02477	-13.8767	1999	2019	58.0432	0	0	0	0	0	0
USA	CRMS0531.E01	CRMS.west	29.8535	-91.948	5	19.1	14.1	11.0462	-0.982083	30.5268	1999	2019	48.9072	0	0	0	0	0	0
USA	CRMS0535.E01	CRMS.west	29.643	-92.1668	1.5	19.1	17.6	3.88152	1.69444	51.7838	1999	2019	42.7379	0	0	0	0	0	0
USA	CRMS0536.E01	CRMS.west	29.5849	-92.2605	5.2	19.1	13.9	-17.3963	21.5504	75.6321	1999	2019	54.8449	0	12479	0	0	0	12479
USA	CRMS0584.E01	CRMS.west	29.7954	-92.8543	-2	16.74	18.74	-4.26408	0.602696	31.9215	1999	2019	46.9454	105968	0	0	0	105968	0
USA	CRMS0587.E01	CRMS.west	29.7954	-92.9168	4.5	18.36	13.86	-2.78374	0.164469	59.3891	1999	2019	78.4202	0	0	0	0	0	0
USA	CRMS0588.E01	CRMS.west	29.7736	-92.8231	1.1	16.74	15.64	-6.02341	8.39886	64.179	1999	2019	66.3966	0	29769.3	0	0	0	29769.3
USA	CRMS0608.E01	CRMS.west	29.672	-92.6668	-4.6	16.74	21.34	-9.81152	-2.70552	39.4363	1999	2019	72.6486	51756.5	0	0	0	51756.5	0
USA	CRMS0622.E01	CRMS.west	29.8099	-92.9793	-0.7	16.74	17.44	-1.55455	2.31306	82.8832	1999	2019	72.2786	0	0	0	0	0	0
USA	CRMS0630.E02	CRMS.west	29.7863	-92.7918	2.5	21.19	18.69	16.6323	13.3932	57.5834	1999	2019	57.9492	187893	0	0	0	187893	0
USA	CRMS0632.E01	CRMS.west	29.5704	-92.3855	4.7	18.36	13.66	-5.26361	22.5727	89.4516	1999	2019	53.218	0	57549.1	0	0	0	57549.1
USA	CRMS0633.E01	CRMS.west	29.5632	-92.323	-1.2	18.36	19.56	-0.0065232	12.8352	91.0808	1999	2019	45.6385	0	19930.2	0	0	0	19241.8
USA	CRMS0661.E02	CRMS.west	29.8462	-93.6356	-0.8	22.41	23.21	-7.42811	32.6827	71.7057	1999	2019	49.0413	0	548815	0	0	0	547259
USA	CRMS0665.E01	CRMS.west	29.9624	-93.6981	6.5	17.13	10.63	-7.24331	7.17365	69.6738	1999	2019	58.8553	0	10385.5	0	0	0	10385.5
USA	CRMS0669.E01	CRMS.west	29.8825	-93.7293	-4.3	17.21	21.51	-1.62085	3.16508	33.3812	1999	2019	60.0186	0	0	0	0	0	0
USA	CRMS0682.E01	CRMS.west	29.8244	-93.5731	1.2	17.13	15.93	13.9412	-28.5821	-47.5743	1999	2019	74.5463	49804.7	0	0	0	49804.7	0
USA	CRMS0683.E02	CRMS.west	29.8898	-93.6668	0.7	22.41	21.71	0.535614	6.97302	20.5075	1999	2019	46.6385	0	62460.8	0	0	0	62460.8
USA	CRMS0684.E01	CRMS.west	29.8172	-93.8231	3.2	22.41	19.21	-1.65199	4.6306	65.6636	1999	2019	65.8071	0	20075.3	0	0	0	20075.3
USA	CRMS0685.E01	CRMS.west	29.8898	-93.3856	1.5	17.21	15.71	3.62133	-6.95732	-15.6516	1999	2019	58.2841	0	29153.4	0	0	0	29153.4
USA	CRMS2154.E02	CRMS.west	29.8462	-93.6981	4.1	NA	NA	NA	27.8195	71.2176	1999	2019	43.1646	14787.3	327408	0	0	14787.3	322743
USA	CRMS2156.E02	CRMS.west	29.8753	-93.6981	-1.5	22.41	23.91	-3.21844	2.67794	7.96787	1999	2019	33.8681	23334.3	7795.27	0	0	23334.3	7795.27
USA	CRMS2189.E01	CRMS.west	29.9261	-93.7606	4.2	17.13	12.93	1.642	2.70571	25.9842	1999	2019	40.6535	0	33872.6	0	0	0	33872.6
USA	CRMS2219.E01	CRMS.west	29.7664	-93.6043	5.8	22.41	16.61	5.07937	1.0567	11.6884	1999	2019	50.3069	0	0	0	0	0	0
USA	Blackwater.7A.1	Blackwater.7A	38.3964	-76.07	5.69938	6.05	0.350621	-11.6437	0.213159	9.06695	1999	2019	71.4414	0	0	0	0	0	0
USA	Blackwater.7A.3	Blackwater.7A	38.3965	-76.0699	5.33631	6.05	0.713686	-14.9687	0.335899	9.17506	1999	2019	71.3112	0	0	0	0	0	0
USA	Blackwater.7D.1	Blackwater.7D	38.4075	-76.0676	3.86009	6.05	2.18991	-16.3187	1.3367	10.6412	1999	2019	60.7003	0	0	0	0	0	0
USA	Blackwater.7D.4	Blackwater.7D	38.4071	-76.0678	0.549513	6.05	5.50049	-16.2187	1.43875	10.8673	1999	2019	61.0211	0	0	0	0	0	0
USA	Fishing.Bay.8A.2	Fishing.Bay.8A	38.3711	-75.9714	4.94761	6.05	1.10239	11.7146	3.82227	14.7708	1999	2019	79.2812	0	0	0	0	0	0
USA	Fishing.Bay.8A.3	Fishing.Bay.8A	38.3706	-75.9708	3.73241	6.05	2.31759	12.7646	4.14869	16.0977	1999	2019	78.8443	0	0	0	0	0	0
USA	Fishing.Bay.8D.1	Fishing.Bay.8D	38.3781	-76.0086	2.71264	6.05	3.33736	20.1813	3.85414	14.6604	1999	2019	72.1843	0	0	0	0	0	0
USA	Fishing.Bay.8D.4	Fishing.Bay.8D	38.3775	-76.0083	-7.93007	6.05	13.9801	17.5813	3.86178	14.3626	1999	2019	71.5685	0	0	0	0	0	0
USA	Hog.Island.SERC.2	Hog.Island	38.8798	-76.5513	3.10228	6.05	2.94772	5.89381	4.1188	10.2052	1999	2019	23.2278	0	0	0	0	0	0
USA	Hog.Island.SERC.3	Hog.Island	38.8797	-76.5517	2.81045	6.05	3.23955	5.18131	4.16814	10.1612	1999	2019	23.1441	0	0	0	0	0	0
USA	Eastern.Neck.2	Eastern.Neck	39.034	-76.2146	1.30679	6.05	4.74321	2.29798	1.8221	5.54811	1999	2019	32.276	0	0	0	0	0	0
USA	Eastern.Neck.3	Eastern.Neck	39.0344	-76.2146	2.06939	6.05	3.98061	3.23131	1.84838	5.69416	1999	2019	32.2624	0	0	0	0	0	0
USA	Saxis.2	Saxis	37.9058	-75.6872	3.55715	6.46	2.90285	16.7063	1.82533	7.19967	1999	2019	60.4632	0	0	0	0	0	0
USA	Saxis.4	Saxis	37.9062	-75.6861	2.49917	6.46	3.96083	9.30631	1.72203	6.68215	1999	2019	60.4948	0	0	0	0	0	0
USA	Bombay.Hook.2	Bombay.Hook	39.2597	-75.4282	5.95951	4.28	-1.67951	86.0079	8.03575	19.808	1999	2019	85.8464	24357.7	0	0	0	24357.7	0
USA	Bombay.Hook.3	Bombay.Hook	39.2592	-75.4276	3.28825	4.28	0.991749	77.0048	7.87837	19.3205	1999	2019	85.6489	24357.7	0	0	0	24357.7	0
USA	North.Inlet.1	North.Inlet	33.3455	-79.1981	0.284754	8.27	7.98525	110.728	-0.752055	4.19122	1999	2019	47.44	0	0	0	0	0	0
USA	North.Inlet.4	North.Inlet	33.3483	-79.1958	3.07603	8.27	5.19397	102.891	-1.28319	2.8884	1999	2019	44.6967	0	0	0	0	0	0
USA	Rachel.Carson.1	Rachel.Carson	43.2832	-70.5808	3.92889	2.48	-1.44889	114.852	0.802859	2.9575	1999	2019	42.4366	0	0	0	0	0	0
USA	Rachel.Carson.3	Rachel.Carson	43.2831	-70.5814	3.34449	2.48	-0.864491	112.752	0.837569	3.08371	1999	2019	42.6836	0	0	0	0	0	0
USA	Assateague.M11.1	Assateague.M11	38.1491	-75.1877	-0.718618	4.73	5.44862	-27.7797	3.9744	16.5817	1999	2019	38.47	0	40273.4	0	0	0	40273.4
USA	Assateague.M11.2	Assateague.M11	38.1501	-75.1878	3.54693	4.73	1.18307	-20.2097	4.01277	16.8883	1999	2019	38.3594	0	33464.3	0	0	0	33464.3
USA	Assateague.M11.4	Assateague.M11	38.1515	-75.1883	2.38514	4.73	2.34486	-15.8497	3.96104	16.6555	1999	2019	37.4654	0	33212.1	0	0	0	33212.1
USA	Assateague.M5.1	Assateague.M5	38.0477	-75.2382	1.07271	4.73	3.65729	-27.7583	8.69689	29.5224	1999	2019	45.5903	0	79763	0	0	0	79763
USA	Assateague.M5.3	Assateague.M5	38.0493	-75.2385	3.58849	4.73	1.14151	-19.6983	10.0582	33.5616	1999	2019	47.5682	0	90653.9	0	0	0	90653.9
USA	Assateague.M5.4	Assateague.M5	38.049	-75.2372	-0.172097	4.73	4.9021	-28.5383	9.40868	31.5857	1999	2019	46.4526	0	76430.7	0	0	0	76430.7
USA	Assateague.M6.1	Assateague.M6	38.1406	-75.1897	4.98551	4.73	-0.25551	-21.0997	3.58699	14.2866	1999	2019	34.2696	0	27678.9	0	0	0	27678.9
USA	Assateague.M6.2	Assateague.M6	38.1407	-75.1899	5.63557	4.73	-0.905574	-17.9497	3.53365	14.0436	1999	2019	33.9483	0	26678.5	0	0	0	26678.5
USA	Assateague.M6.3	Assateague.M6	38.1408	-75.1898	2.18577	4.73	2.54423	-25.9097	3.60417	14.2745	1999	2019	34.1845	0	28504.7	0	0	0	28504.7
USA	Assateague.M8.1	Assateague.M8	38.0882	-75.2211	5.62343	4.73	-0.893435	-15.9505	2.21947	8.42014	1999	2019	25.9449	0	47381.9	0	0	0	47381.9
USA	Assateague.M8.2	Assateague.M8	38.0884	-75.2215	6.92531	4.73	-2.19531	-19.8205	2.166	8.22476	1999	2019	25.0101	0	47381.9	0	0	0	47381.9
USA	Assateague.M8.3	Assateague.M8	38.0887	-75.2218	5.50289	4.73	-0.77289	-22.3705	2.13399	8.10928	1999	2019	24.099	0	47381.9	0	0	0	47381.9
USA	Black.Bank.1	Black.Bank	40.6207	-73.8335	4.03346	4.64	0.606536	42.1498	3.68853	8.81655	1999	2019	29.5721	22523	96993.6	0	0	8190.22	89487.7
USA	Black.Bank.2	Black.Bank	40.6206	-73.8335	4.43368	4.64	0.206319	47.8098	3.71702	8.87131	1999	2019	29.6538	22523	96899.9	0	0	8190.22	89394
USA	Black.Bank.3	Black.Bank	40.6208	-73.8332	5.67011	4.64	-1.03011	44.2498	3.69595	8.8554	1999	2019	30.1314	22523	96899.9	0	0	8190.22	89394
USA	Great.Gun.1	Great.Gun	40.7586	-72.7861	-3.46161	4.64	8.10161	-11.1095	-1.89175	-5.09966	1999	2019	25.9755	0	32050.9	0	0	0	32050.9
USA	Great.Gun.2	Great.Gun	40.7588	-72.7862	-0.477952	4.64	5.11795	0.220525	-1.8817	-5.08571	1999	2019	25.997	0	31944.1	0	0	0	31944.1
USA	Great.Gun.3	Great.Gun	40.759	-72.7865	3.08954	4.64	1.55046	13.6605	-1.8551	-5.02975	1999	2019	26.0454	0	32336.7	0	0	0	32336.7
USA	Hospital.Point.1	Hospital.Point	40.7301	-72.8922	3.61774	4.64	1.02226	6.42077	1.99945	5.33838	1999	2019	25.3777	169842	273372	0	0	0	272691
USA	Hospital.Point.2	Hospital.Point	40.73	-72.892	3.31701	4.64	1.32299	5.16077	2.00103	5.34005	1999	2019	25.2672	166328	272926	0	0	0	272244
USA	Hospital.Point.3	Hospital.Point	40.7295	-72.8916	3.97138	4.64	0.66862	7.69077	1.98761	5.33492	1999	2019	25.1055	162748	274350	0	0	0	273669
USA	JOCO.1	JOCO	40.6196	-73.7955	4.32521	4.64	0.314786	77.5246	8.56125	14.5799	1999	2019	33.6955	0	121161	0	0	0	119114
USA	JOCO.2	JOCO	40.6197	-73.7953	4.55031	4.64	0.0896897	76.6846	8.49006	14.4898	1999	2019	33.7094	0	120034	0	0	0	117987
USA	JOCO.3	JOCO	40.6202	-73.7953	5.07024	4.64	-0.430237	77.0746	8.09696	13.8815	1999	2019	32.9367	0	116568	0	0	0	114521
USA	JOCO.ref.1	JOCO.ref	40.6117	-73.7859	5.41601	4.01	-1.40601	67.5646	5.56749	12.4767	1999	2019	35.6459	0	12118.4	0	0	0	12118.4
USA	JOCO.ref.2	JOCO.ref	40.6121	-73.7872	4.7228	4.01	-0.712802	60.9146	6.12195	13.4125	1999	2019	35.634	0	22054	0	0	0	22054
USA	JOCO.ref.3	JOCO.ref	40.612	-73.7864	5.20725	4.01	-1.19725	69.1046	5.82846	12.8281	1999	2019	35.5918	0	14953	0	0	0	14953
USA	Great.Meadows.1	Great.Meadow	41.1604	-73.1439	2.69065	5.94	3.24935	124.231	4.47564	24.7358	1999	2019	59.7499	0	49027.8	0	0	0	47674
USA	Great.Meadows.3	Great.Meadow	41.1613	-73.1454	1.91624	5.94	4.02376	129.231	4.48953	24.6447	1999	2019	58.4567	0	54153.8	0	0	0	52800
USA	MCHT.1	MCHT	44.3751	-68.328	1.75689	1.21	-0.546892	76.6283	-0.0920203	3.16907	1999	2019	11.0416	0	0	0	0	0	0
USA	MCHT.2	MCHT	44.3746	-68.3278	2.85805	1.21	-1.64805	82.9283	-0.227419	3.08286	1999	2019	11.2702	0	0	0	0	0	0
USA	MCHT.3	MCHT	44.3746	-68.3275	0.292437	1.21	0.917563	89.0183	-0.25444	3.14057	1999	2019	11.2625	0	0	0	0	0	0
USA	Bass.Harbor.1	Bass.Harbor	44.2566	-68.3438	2.74558	1.21	-1.53558	82.1324	1.62989	10.4599	1999	2019	29.4535	0	0	0	0	0	0
USA	Bass.Harbor.2	Bass.Harbor	44.2578	-68.3432	-1.22377	1.21	2.43377	69.0024	2.11083	10.9106	1999	2019	27.9362	0	0	0	0	0	0
USA	Bass.Harbor.3	Bass.Harbor	44.2579	-68.342	2.59223	1.21	-1.38223	76.4824	2.25029	11.4301	1999	2019	27.1836	0	0	0	0	0	0
USA	Acadia.Thompson.Island.1	Acadia.Thompson.Island	44.4255	-68.3643	1.58642	1.21	-0.376417	135.862	-0.126072	1.43969	1999	2019	27.8067	0	0	0	0	0	0
USA	Acadia.Thompson.Island.2	Acadia.Thompson.Island	44.4255	-68.3642	1.80069	1.21	-0.590689	137.372	-0.138885	1.4105	1999	2019	27.9341	0	0	0	0	0	0
USA	Acadia.Thompson.Island.3	Acadia.Thompson.Island	44.4232	-68.3655	0.490745	1.21	0.719255	166.732	-0.0435971	1.52935	1999	2019	26.0881	0	0	0	0	0	0
USA	Peddocks.Island.1	Peddocks.Island	42.2911	-70.9408	0.91951	-1.79	-2.70951	122.862	0.176585	0.535658	1999	2019	6.53833	0	0	0	0	0	0
USA	Peddocks.Island.2	Peddocks.Island	42.2901	-70.9418	1.74008	-1.79	-3.53008	108.612	0.170195	0.501425	1999	2019	6.20466	0	0	0	0	0	0
USA	Peddocks.Island.3	Peddocks.Island	42.29	-70.9422	-0.331248	-1.79	-1.45875	126.012	0.169655	0.499335	1999	2019	6.13648	0	0	0	0	0	0
USA	BH.Thompson.Island.1	BH.Thompson.Island	42.3141	-71.0122	4.79036	-1.79	-6.58036	79.9917	0.126497	0.926528	1999	2019	11.1866	0	0	0	0	0	0
USA	BH.Thompson.Island.2	BH.Thompson.Island	42.3124	-71.0148	6.37199	-1.79	-8.16199	57.4217	0.149205	0.855831	1999	2019	10.9248	0	0	0	0	0	0
USA	BH.Thompson.Island.3	BH.Thompson.Island	42.3129	-71.0145	7.00179	-1.79	-8.79179	71.9817	0.142002	0.85527	1999	2019	10.817	0	0	0	0	0	0
USA	BH.Thompson.Island.4	BH.Thompson.Island	42.3129	-71.0122	8.59491	-1.79	-10.3849	73.6117	0.148992	0.933394	1999	2019	11.5084	0	0	0	0	0	0
USA	Sandy.Hook.1	Sandy.Hook	40.4497	-74.0008	4.38672	4.1	-0.286716	30.6856	0.920027	0.614004	1999	2019	20.6355	0	8894.07	0	0	0	8894.07
USA	Sandy.Hook.2	Sandy.Hook	40.4494	-74.001	5.37266	4.1	-1.27266	40.8256	0.998486	1.30593	1999	2019	20.1047	0	8894.07	0	0	0	8894.07
USA	Sandy.Hook.3	Sandy.Hook	40.4493	-74.0011	2.73925	4.1	1.36075	36.6356	1.02465	1.61613	1999	2019	19.7474	0	8894.07	0	0	0	8894.07
USA	Watch.Hill.1	Watch.Hill	40.6944	-72.983	3.59904	4.64	1.04096	5.54539	0.653759	1.64711	1999	2019	16.9511	0	0	0	0	0	0
USA	Watch.Hill.2	Watch.Hill	40.6947	-72.9827	3.93297	4.64	0.707034	5.75539	0.626233	1.55017	1999	2019	17.1314	0	0	0	0	0	0
USA	Watch.Hill.3	Watch.Hill	40.6947	-72.9823	5.40738	4.64	-0.767383	5.93539	0.589836	1.4003	1999	2019	17.3162	0	0	0	0	0	0
USA	Bolinas.Lagoon.BH.1	Bolinas Lagoon	37.9196	-122.688	1.4912	5.86	4.3688	83.7798	-3.01772	-0.645387	1999	2019	46.0922	0	7087.78	0	0	0	0
USA	Bolinas.Lagoon.BH.2	Bolinas Lagoon	37.9186	-122.688	1.80344	5.86	4.05656	77.3531	-3.20028	-0.898802	1999	2019	46.5647	0	7087.78	0	0	0	0
USA	Bolinas.Lagoon.BL.3	Bolinas Lagoon	37.9186	-122.688	5.53973	5.86	0.320269	47.8264	-3.16368	-0.733008	1999	2019	47.4915	0	7087.78	0	0	0	0
USA	Bolinas.Lagoon.BL.4	Bolinas Lagoon	37.9185	-122.688	4.35863	5.86	1.50137	46.9881	-3.18304	-0.743274	1999	2019	47.3942	0	7087.78	0	0	0	0
USA	Browns.Island.BIH3	Browns Island	38.0379	-121.866	1.56629	19.48	17.9137	67.589	-0.282758	0.523094	1999	2019	51.3718	0	0	0	0	0	0
USA	Browns.Island.BIH4	Browns Island	38.0377	-121.866	-0.378949	19.48	19.8589	71.5207	-0.453848	0.0278758	1999	2019	50.9607	0	0	0	0	0	0
USA	Browns.Island.BIL1	Browns Island	38.0384	-121.871	10.7563	19.48	8.72373	20.914	-0.0290925	0.32396	1999	2019	44.1452	0	0	0	0	0	0
USA	Browns.Island.BIL2	Browns Island	38.0387	-121.871	10.8071	19.48	8.67295	31.999	0.00459395	0.399071	1999	2019	43.8626	0	0	0	0	0	0
USA	Humboldt.Bay.HOK.1	Humboldt Bay	40.6777	-124.217	4.63652	1.96	-2.67652	75.4757	-3.23481	12.8591	1999	2019	39.293	0	0	0	0	0	0
USA	Humboldt.Bay.HOK.2	Humboldt Bay	40.6776	-124.218	2.88167	1.96	-0.921666	87.9707	-3.36046	12.8805	1999	2019	39.1096	0	0	0	0	0	0
USA	Humboldt.Bay.JAC.1	Humboldt Bay	40.8438	-124.083	-1.2098	1.96	3.1698	115.821	-0.518532	2.22962	1999	2019	61.5125	0	0	0	0	0	0
USA	Humboldt.Bay.JAC.2	Humboldt Bay	40.8471	-124.084	1.68036	1.96	0.279641	119.021	-0.65509	2.43821	1999	2019	59.0071	0	0	0	0	0	0
USA	Humboldt.Bay.MRH.1	Humboldt Bay	40.8731	-124.151	1.92775	12.16	10.2322	114.316	-1.23923	1.22397	1999	2019	35.8558	0	0	0	0	0	0
USA	Humboldt.Bay.MRH.2	Humboldt Bay	40.8734	-124.151	1.48298	12.16	10.677	114.771	-1.25038	1.11862	1999	2019	35.6472	0	0	0	0	0	0
USA	Humboldt.Bay.MRL.1	Humboldt Bay	40.8639	-124.151	3.73854	12.16	8.42146	74.7857	-1.06721	3.4909	1999	2019	53.1207	0	0	0	0	0	0
USA	Humboldt.Bay.MRL.2	Humboldt Bay	40.8638	-124.151	1.49449	12.16	10.6655	72.9607	-1.03373	3.50803	1999	2019	53.2531	0	0	0	0	0	0
USA	Humboldt.Bay.WHS.1	Humboldt Bay	40.7041	-124.216	0.391731	1.96	1.56827	88.3007	0.572633	3.72132	1999	2019	49.5713	0	24536.3	0	0	0	16358.2
USA	Humboldt.Bay.WHS.2	Humboldt Bay	40.7041	-124.216	4.05287	1.96	-2.09287	79.7207	0.554233	3.79553	1999	2019	49.1394	0	24536.3	0	0	0	16358.2
USA	Morro.MBH.1	Morro	35.347	-120.833	0.559412	4.84	4.28059	93.0207	0.2041	4.96899	1999	2019	45.8107	0	6980.47	0	0	0	0
USA	Morro.MBH.2	Morro	35.3468	-120.833	0.560201	4.84	4.2798	89.1857	0.236324	5.26534	1999	2019	46.1864	0	5831.41	0	0	0	0
USA	Morro.MBL.3	Morro	35.3454	-120.833	1.17934	4.84	3.66066	87.8607	0.354449	4.63603	1999	2019	49.7239	0	13691.2	0	0	0	0
USA	Morro.MBL.4	Morro	35.3457	-120.834	1.0722	4.84	3.7678	90.7757	0.330288	4.47385	1999	2019	48.9936	0	13151.1	0	0	0	0
USA	Nisqually.Ref.A	Nisqually	47.0938	-122.692	2.29283	10.59	8.29717	NA	2.3608	7.42282	1999	2019	51.5747	0	31838.4	0	0	0	0
USA	Nisqually.Ref.B	Nisqually	47.0936	-122.691	2.70888	10.59	7.88112	NA	2.42729	7.30339	1999	2019	50.7711	0	29398.8	0	0	0	0
USA	Nisqually.Ref.C	Nisqually	47.0935	-122.691	2.20877	10.59	8.38123	NA	2.46215	7.16532	1999	2019	50.2706	0	26632.3	0	0	0	0
USA	Petaluma.PETH1	Petaluma	38.19	-122.55	2.72153	8.88	6.15847	94.3756	0.218875	3.585	1999	2019	70.2225	0	0	0	0	0	0
USA	Petaluma.PETH2	Petaluma	38.19	-122.55	3.1881	8.88	5.6919	93.5189	0.451722	4.02719	1999	2019	68.5676	0	0	0	0	0	0
USA	Petaluma.PETL1	Petaluma	38.1912	-122.55	4.40312	8.88	4.47688	89.1723	-0.103889	2.94726	1999	2019	65.7439	0	0	0	0	0	0
USA	Petaluma.PETL2	Petaluma	38.1916	-122.55	3.60547	8.88	5.27453	85.5189	-0.108991	2.86645	1999	2019	63.2262	0	0	0	0	0	0
USA	Rush.Ranch.RRH1	Rush Ranch	38.1999	-122.029	3.27481	8.88	5.60519	94.8356	3.38056	30.8764	1999	2019	56.1224	0	0	0	0	0	0
USA	Rush.Ranch.RRH2	Rush Ranch	38.1997	-122.036	4.44365	8.88	4.43635	93.4556	-0.453254	25.8286	1999	2019	68.2357	0	0	0	0	0	0
USA	Rush.Ranch.RRL1	Rush Ranch	38.1939	-122.014	4.05508	8.88	4.82492	94.3989	9.79697	57.6318	1999	2019	58.1571	0	7467.11	0	0	0	7467.11
USA	Rush.Ranch.RRL2	Rush Ranch	38.1905	-122.014	3.76603	8.88	5.11397	88.8623	6.86757	47.0323	1999	2019	65.8374	7993.96	15198	0	0	7993.96	15198
USA	San.Pablo.SPH.3	San Pablo	38.1162	-122.475	1.27294	11.34	10.0671	91.0174	5.79983	18.4476	1999	2019	61.4299	1.04483e+06	704777	0	0	753729	21915.6
USA	San.Pablo.SPH.4	San Pablo	38.1163	-122.474	1.4238	11.34	9.9162	90.7874	6.05093	19.3479	1999	2019	61.6512	1.04173e+06	724772	0	0	743255	21915.6
USA	San.Pablo.SPL.1	San Pablo	38.115	-122.474	6.09326	11.34	5.24674	20.0924	4.96923	15.5001	1999	2019	59.7941	973788	665238	0	0	715701	21915.6
USA	San.Pablo.SPL.2	San Pablo	38.1151	-122.474	6.21657	11.34	5.12343	20.1391	5.35166	16.8527	1999	2019	59.7897	956641	695853	0	0	688167	21915.6
USA	Newport.NBH1	Newport	33.6517	-117.881	1.72793	4.41	2.68207	84.4288	3.37669	11.4894	1999	2019	28.7377	0	62730.1	0	0	0	20135.1
USA	Newport.NBH2	Newport	33.6515	-117.881	2.56812	4.41	1.84188	75.2888	3.47037	11.5075	1999	2019	28.7423	0	64344.7	0	0	0	21559.3
USA	Newport.NBL1	Newport	33.648	-117.885	3.55699	4.41	0.853009	55.0148	2.03056	10.2395	1999	2019	29.7976	0	53935.8	0	0	0	13764.3
USA	Newport.NBL2	Newport	33.6483	-117.885	3.61999	4.41	0.790008	60.4588	2.04594	10.2958	1999	2019	29.7502	0	53742.4	0	0	0	13635.4
USA	Pt.Mugu.PMH3	Pt Mugu	34.1042	-119.086	0.800287	0.019	-0.781287	77.4598	-0.348144	2.06634	1999	2019	36.7867	11893.8	7433.61	0	0	0	2973.43
USA	Pt.Mugu.PMH4	Pt Mugu	34.1037	-119.086	1.10348	0.019	-1.08448	76.3593	-0.348697	1.91565	1999	2019	36.2104	11893.8	7433.61	0	0	0	2973.43
USA	Pt.Mugu.PML1	Pt Mugu	34.1013	-119.088	2.09687	0.019	-2.07787	62.3343	-0.406988	0.813483	1999	2019	33.5275	11893.8	7433.61	0	0	0	2973.43
USA	Pt.Mugu.PML2	Pt Mugu	34.1014	-119.088	2.98327	0.019	-2.96427	57.7993	-0.406747	0.862057	1999	2019	33.6008	11893.8	7433.61	0	0	0	2973.43
USA	Seal.Beach.SB.C1	Seal Beach	33.735	-118.084	0.398833	3.378	2.97917	61.8739	0.288373	13.6102	1999	2019	32.3585	0	6599.46	0	0	0	0
USA	Seal.Beach.SB.C2	Seal Beach	33.7352	-118.083	1.59718	3.378	1.78082	59.0306	0.350806	14.3326	1999	2019	33.3354	0	5931.89	0	0	0	0
USA	Seal.Beach.SB.C3	Seal Beach	33.7353	-118.083	2.01875	3.378	1.35925	55.7939	0.377277	15.0736	1999	2019	34.5516	0	5609.82	0	0	0	0
USA	Seal.Beach.SB.C4	Seal Beach	33.7351	-118.083	1.08756	3.378	2.29044	58.2239	0.461645	15.4531	1999	2019	34.8343	0	6649.23	0	0	0	0
USA	Seal.Beach.SB.C5	Seal Beach	33.7349	-118.083	1.90496	3.378	1.47304	59.5106	0.406501	14.6684	1999	2019	33.7769	0	7337.29	0	0	0	0
USA	Seal.Beach.SB.C6	Seal Beach	33.7347	-118.083	1.08223	3.378	2.29577	59.2406	0.309872	13.6922	1999	2019	32.3994	0	7925.8	0	0	0	0
USA	Seal.Beach.SBH1	Seal Beach	33.7336	-118.068	1.31087	3.378	2.06713	68.8873	4.49106	28.199	1999	2019	35.7208	0	0	0	0	0	0
USA	Seal.Beach.SBH2	Seal Beach	33.7337	-118.068	2.57317	3.378	0.80483	68.1873	4.40949	27.9835	1999	2019	36.0074	0	0	0	0	0	0
USA	Seal.Beach.SBL1	Seal Beach	33.7331	-118.083	1.37761	3.378	2.00039	55.5673	0.399601	12.7821	1999	2019	30.4681	0	8212.74	0	0	0	0
USA	Seal.Beach.SBL2	Seal Beach	33.7333	-118.083	1.42261	3.378	1.95539	60.7273	0.422464	13.8374	1999	2019	32.2103	0	8212.74	0	0	0	0
USA	Tijuana.TJE1	Tijuana	32.5744	-117.128	-0.276273	9.55	9.82627	98.2088	-1.58481	-1.36715	1999	2019	26.1582	0	0	0	0	0	0
USA	Tijuana.TJE2	Tijuana	32.5747	-117.129	-0.144093	9.55	9.69409	87.8788	-1.53756	-1.31716	1999	2019	25.8285	0	0	0	0	0	0
USA	Tijuana.TJE3	Tijuana	32.575	-117.128	1.79684	9.55	7.75316	71.0788	-1.61021	-1.3796	1999	2019	25.7397	0	0	0	0	0	0
USA	Tijuana.TJE4	Tijuana	32.5753	-117.128	3.91339	9.55	5.63661	53.1088	-1.65994	-1.42822	1999	2019	25.6353	0	0	0	0	0	0
USA	Nauset.Marsh.Old.N1	Nauset.Marsh	41.8248	-69.963	3.37511	5.43	2.05489	44.6117	1.34236	19.019	1999	2019	50.7479	32835.7	63200.6	0	0	1340.14	17171
USA	Nauset.Marsh.Old.N2	Nauset.Marsh	41.824	-69.9626	2.1665	5.43	3.2635	45.6817	1.52536	19.5839	1999	2019	51.4523	32835.7	70333.9	0	0	1340.14	18201.2
USA	Nauset.Marsh.Old.N3	Nauset.Marsh	41.8242	-69.958	4.25268	5.43	1.17732	42.1817	1.53701	18.1643	1999	2019	57.0945	33584.6	232195	0	0	1340.14	36186.9
USA	Nauset.Marsh.Old.N4	Nauset.Marsh	41.8197	-69.9572	3.78155	5.43	1.64845	49.5417	0.964079	16.9957	1999	2019	54.5387	32003	192957	0	0	0	30048.1
USA	nerr_APA_B751	APA	29.7685	-84.8791	1.208	10.63	9.422	0.271	0.208579	1.10154	1999	2019	27.6554	0	0	0	0	0	0
USA	nerr_APA_Baker 2011	APA	29.7651	-84.8796	3.594	10.63	7.036	0.346	0.356318	1.58799	1999	2019	29.7207	0	0	0	0	0	0
USA	nerr_APA_C751	APA	29.7686	-84.8791	0.201	10.63	10.429	0.266	0.207433	1.1038	1999	2019	27.6003	0	0	0	0	0	0
USA	nerr_APA_D751	APA	29.7701	-84.8777	3.687	10.63	6.943	0.241	0.209068	1.13563	1999	2019	28.4477	0	0	0	0	0	0
USA	nerr_APA_E751	APA	29.7701	-84.8776	5.561	10.63	5.069	0.226	0.211903	1.14011	1999	2019	28.5097	0	0	0	0	0	0
USA	nerr_APA_Eastpoint1_2012	APA	29.7686	-84.8809	0.225	10.63	10.405	0.296	0.189095	0.925623	1999	2019	25.8586	0	0	0	0	0	0
USA	nerr_APA_Eastpoint2_2012	APA	29.7685	-84.8809	-0.071	10.63	10.701	0.356	0.191651	0.932804	1999	2019	25.8586	0	0	0	0	0	0
USA	nerr_APA_F751	APA	29.7711	-84.877	2.791	10.63	7.839	0.221	0.211009	1.059	1999	2019	28.5941	0	0	0	0	0	0
USA	nerr_APA_G751	APA	29.7711	-84.877	0.854	10.63	9.776	0.211	0.211382	1.06094	1999	2019	28.5996	0	0	0	0	0	0
USA	nerr_APA_Jeanne2011	APA	29.7648	-84.9876	6.336	10.63	4.294	0.276	-4.07248	-6.19249	1999	2019	65.913	0	0	0	0	0	0
USA	nerr_APA_Jenna2011	APA	29.7562	-85.0036	5.366	10.63	5.264	0.306	-1.30838	-0.0651106	1999	2019	64.1044	0	0	0	0	0	0
USA	nerr_APA_Kim2011	APA	29.7734	-84.9423	6.862	10.63	3.768	0.336	-5.36275	-10.7622	1999	2019	64.196	0	0	0	0	0	0
USA	nerr_APA_Nicks Hole 1 2012	APA	29.6413	-84.9181	3.277	10.44	7.163	0.236	-1.55518	-11.5963	1999	2019	27.6686	0	0	0	0	0	0
USA	nerr_APA_Nicks Hole 2 2012	APA	29.6414	-84.918	-0.608	10.44	11.048	0.016	-1.55002	-11.599	1999	2019	27.6753	0	0	0	0	0	0
USA	nerr_APA_Pilots Cove1 2012	APA	29.5971	-85.0286	-13.08	10.44	23.52	0.186	-2.11826	-12.6641	1999	2019	26.1792	0	0	0	0	0	0
USA	nerr_APA_Pilots Cove2 2012	APA	29.5969	-85.0287	10.773	10.44	-0.333	0.216	-2.1258	-12.7239	1999	2019	26.4483	0	0	0	0	0	0
USA	nerr_APA_Unit4 1 2012	APA	29.6708	-84.853	4.44	10.44	6	0.426	-0.414759	-2.19544	1999	2019	12.0957	0	0	0	0	0	0
USA	nerr_APA_Unit4 2 2012	APA	29.6708	-84.8529	-2.325	10.44	12.765	0.416	-0.419474	-2.19247	1999	2019	12.0945	0	0	0	0	0	0
USA	nerr_APA_Wanat 2011	APA	29.7565	-85.0032	0.674	10.63	9.956	0.306	-1.4809	-0.527089	1999	2019	64.5226	0	0	0	0	0	0
USA	nerr_APA_Wren 2011	APA	29.7736	-84.9425	1.99	10.63	8.64	0.286	-5.23103	-10.3504	1999	2019	63.9186	0	0	0	0	0	0
USA	nerr_GI 1-1	CBV	37.2159	-76.4031	8.233	0.053	-8.18	0.304	1.7871	4.82272	1999	2019	22.6551	0	0	0	0	0	0
USA	nerr_GI 2-1	CBV	37.216	-76.4034	6.453	0.053	-6.4	0.467	1.83096	4.88889	1999	2019	22.6448	0	0	0	0	0	0
USA	nerr_GI 3-1	CBV	37.2207	-76.3932	7.697	0.83	-6.867	0.3667	1.80172	4.26477	1999	2019	17.3551	0	0	0	0	0	0
USA	nerr_GI 3-2	CBV	37.2191	-76.3989	6.478	0.83	-5.648	0.467	1.67388	4.32524	1999	2019	21.2234	0	0	0	0	0	0
USA	nerr_GI 3-3	CBV	37.219	-76.3983	5.668	0.83	-4.838	0.426	1.70478	4.29562	1999	2019	20.9509	0	0	0	0	0	0
USA	nerr_GI 4-1	CBV	37.2216	-76.408	2.773	0.83	-1.943	0.482	1.4954	4.16077	1999	2019	19.9696	0	0	0	0	0	0
USA	nerr_GI 4-2	CBV	37.2209	-76.4069	1.078	0.83	-0.248	0.567	1.65551	4.30674	1999	2019	20.2925	0	0	0	0	0	0
USA	nerr_GI 5-1	CBV	37.2182	-76.4115	2.573	0.83	-1.743	0.328	1.25607	4.06338	1999	2019	20.7848	0	0	0	0	0	0
USA	nerr_GI 5-2	CBV	37.2186	-76.4109	-1.054	0.83	1.884	0.645	1.25416	3.96205	1999	2019	20.5659	0	0	0	0	0	0
USA	nerr_SJIP_deep	DEL	39.0707	-75.4174	5.29	4.21	-1.08	0.721	-11.863	-27.8739	1999	2019	77.1333	0	0	0	0	0	0
USA	nerr_SJBW_deep	DEL	39.0881	-75.4375	2.768	4.74	1.972	0.314	9.55793	31.2817	1999	2019	57.169	0	0	0	0	0	0
USA	nerr_BBEN_deep	DEL	39.3972	-75.6193	10.363	3.54	-6.823	0.056	5.20538	12.2795	1999	2019	27.1638	0	0	0	0	0	0
USA	nerr_BBDL_deep	DEL	39.3944	-75.5984	-2.994	3.54	6.534	0.095	6.36964	17.3824	1999	2019	37.3306	0	0	0	0	0	0
USA	nerr_BBLR_deep	DEL	39.3874	-75.6365	4.882	4.74	-0.142	0.227	2.99898	17.8161	1999	2019	18.8561	0	0	0	0	0	0
USA	nerr_ELK_AZEN	ELK	36.8484	-121.758	1.695	10.11	8.415	NA	2.03106	4.35301	1999	2019	31.8902	0	0	0	0	0	0
USA	nerr_ELK_BIGW	ELK	36.8336	-121.745	0.866	10.11	9.244	0.705	9.99031	23.2334	1999	2019	39.0112	0	43136.6	0	0	0	42417.6
USA	nerr_ELK_RNDN	ELK	36.8233	-121.747	1.617	8.39	6.773	0.775	2.7224	13.5476	1999	2019	42.584	0	11630.6	0	0	0	0
USA	nerr_ELK_RUBS	ELK	36.8232	-121.747	1.116	8.39	7.274	0.825	2.6579	13.4488	1999	2019	42.7428	0	12160.8	0	0	0	0
USA	nerr_ELK_AZES	ELK	36.8483	-121.758	0.681	10.11	9.429	NA	2.05143	4.43339	1999	2019	31.9604	0	0	0	0	0	0
USA	nerr_ELK_BIGE	ELK	36.8336	-121.744	1.694	10.11	8.416	NA	10.0305	23.276	1999	2019	39.049	0	43136.6	0	0	0	42417.6
USA	nerr_ELK_RNDS	ELK	36.8232	-121.747	2.063	8.39	6.327	NA	2.6579	13.4488	1999	2019	42.7428	0	12160.8	0	0	0	0
USA	nerr_ELK_RUBN	ELK	36.8153	-121.761	1.571	8.39	6.819	0.705	-1.81464	6.83411	1999	2019	44.4869	8630.19	29108.8	0	0	8630.19	16883.1
USA	nerr_CLMAJ-1	GND	30.41	-88.4136	3.627	13.1	9.473	0.8703	1.92175	31.7387	1999	2019	57.1527	0	0	0	0	0	0
USA	nerr_CLMAJ-2	GND	30.4096	-88.4136	4.888	13.1	8.212	0.8503	2.39982	34.0072	1999	2019	57.5604	0	0	0	0	0	0
USA	nerr_CLMAJ-3	GND	30.4094	-88.4135	4.303	13.1	8.797	0.8803	2.44529	33.629	1999	2019	57.8793	0	0	0	0	0	0
USA	nerr_JURO_Low-1	GND	30.3753	-88.4125	6.264	13.1	6.836	0.3103	2.85972	10.4581	1999	2019	50.3231	0	0	0	0	0	0
USA	nerr_JURO_Low-2	GND	30.3755	-88.4125	3.998	13.1	9.102	0.3703	2.82728	10.3683	1999	2019	50.246	0	0	0	0	0	0
USA	nerr_JURO_Low-3	GND	30.3758	-88.4124	6.08	13.1	7.02	0.4203	2.78348	10.1565	1999	2019	49.938	0	0	0	0	0	0
USA	nerr_JURO_Mid-1	GND	30.3977	-88.4135	2.808	13.1	10.292	0.3303	2.47406	16.4508	1999	2019	72.1372	0	0	0	0	0	0
USA	nerr_JURO_Mid-2	GND	30.398	-88.4135	3.03	13.1	10.07	0.3503	2.59919	17.5513	1999	2019	71.9364	0	0	0	0	0	0
USA	nerr_JURO_Mid-3	GND	30.3983	-88.4136	1.547	13.1	11.553	0.4403	2.56764	17.8561	1999	2019	71.7255	0	0	0	0	0	0
USA	nerr_JURO_High-1	GND	30.3999	-88.4139	0.27	13.1	12.83	0.4503	2.93497	22.8691	1999	2019	70.6363	0	0	0	0	0	0
USA	nerr_JURO_High-2	GND	30.4	-88.4142	0.699	13.1	12.401	0.4103	3.00024	23.4788	1999	2019	70.4591	0	0	0	0	0	0
USA	nerr_JURO_High-3	GND	30.4	-88.4139	0.633	13.1	12.467	0.3903	2.95929	23.0355	1999	2019	70.6092	0	0	0	0	0	0
USA	nerr_SPALT-1	GND	30.3625	-88.414	6.786	13.1	6.314	0.2803	1.45022	4.96476	1999	2019	54.4514	0	7740.71	0	0	0	7740.71
USA	nerr_SPALT-2	GND	30.3623	-88.4141	4.039	13.1	9.061	0.3503	1.4372	5.08966	1999	2019	54.0042	0	7743.75	0	0	0	7743.75
USA	nerr_SPALT-3	GND	30.3622	-88.4142	4.159	13.1	8.941	0.3503	1.42514	5.13233	1999	2019	53.6706	0	8047.3	0	0	0	8047.3
USA	nerr_00-A	GTM	29.9781	-81.3195	2.824	2.17	-0.654	0.672067	1.08595	16.1427	1999	2019	49.9274	0	0	0	0	0	0
USA	nerr_00-B	GTM	29.9781	-81.3193	4.732	2.17	-2.562	0.5993	1.09584	16.1648	1999	2019	49.8535	0	0	0	0	0	0
USA	nerr_00-C	GTM	29.9782	-81.3193	-2.164	2.17	4.334	0.461633	1.09985	16.1672	1999	2019	49.7163	0	0	0	0	0	0
USA	nerr_01-A	GTM	29.629	-81.2183	-0.133	2.17	2.303	0.3453	-0.401113	2.22966	1999	2019	46.2795	0	19489.6	0	0	0	19489.6
USA	nerr_01-B	GTM	29.6289	-81.2185	0.528	2.17	1.642	0.35925	-0.379064	2.30551	1999	2019	46.3862	0	19489.6	0	0	0	19489.6
USA	nerr_01-C	GTM	29.6289	-81.2187	1.215	2.17	0.955	0.3499	-0.36836	2.41421	1999	2019	46.4921	0	19489.6	0	0	0	19489.6
USA	nerr_06-A	GTM	29.7715	-81.2879	4.527	2.17	-2.357	0.655	-6.64686	-6.67415	1999	2019	32.0728	0	0	0	0	0	0
USA	nerr_06-B	GTM	29.7715	-81.288	1.461	2.17	0.709	0.6143	-6.62889	-6.36305	1999	2019	31.8625	0	0	0	0	0	0
USA	nerr_06-C	GTM	29.7713	-81.2878	10.389	2.17	-8.219	0.660533	-6.64786	-6.93246	1999	2019	32.2608	0	0	0	0	0	0
USA	nerr_22_A	GTM	29.8215	-81.2888	14.18	2.17	-12.01	0.50035	-1.14014	6.2585	1999	2019	52.9355	0	0	0	0	0	0
USA	nerr_22-B	GTM	29.8215	-81.289	1.116	2.17	1.054	0.4563	-1.17314	6.10093	1999	2019	52.5688	0	0	0	0	0	0
USA	nerr_22-C	GTM	29.8219	-81.289	10.055	2.17	-7.885	0.584825	-1.25964	5.96066	1999	2019	52.9165	0	0	0	0	0	0
USA	nerr_40-A	GTM	30.0855	-81.3666	2.949	2.17	-0.779	0.4103	2.35	23.7671	1999	2019	62.031	0	0	0	0	0	0
USA	nerr_40-B	GTM	30.0854	-81.3665	-0.965	2.17	3.135	0.4598	2.33682	23.7078	1999	2019	62.0537	0	0	0	0	0	0
USA	nerr_40-C	GTM	30.0856	-81.367	4.799	2.17	-2.629	0.6218	2.36071	24.1963	1999	2019	62.2937	0	0	0	0	0	0
USA	nerr_46-A	GTM	29.6605	-81.2452	1.071	2.17	1.099	0.3503	-0.195481	-0.667393	1999	2019	29.7204	0	0	0	0	0	0
USA	nerr_46-B	GTM	29.6606	-81.245	-1.159	2.17	3.329	0.3413	-0.252431	-0.825689	1999	2019	29.7125	0	0	0	0	0	0
USA	nerr_46-C	GTM	29.6607	-81.2449	-2.539	2.17	4.709	0.3323	-0.287391	-0.926269	1999	2019	29.734	0	0	0	0	0	0
USA	nerr_HF3	MAR	28.3051	-96.8023	4.823	33.81	28.987	NA	1.90454	7.48524	1999	2019	26.1426	0	45788.1	0	0	0	44998.7
USA	nerr_HF2	MAR	28.3047	-96.8026	1.902	33.81	31.908	NA	1.91658	7.40874	1999	2019	25.9939	0	45788.1	0	0	0	44998.7
USA	nerr_HF1	MAR	28.3041	-96.8029	5.927	33.81	27.883	NA	1.8797	7.27759	1999	2019	25.713	0	45788.1	0	0	0	44998.7
USA	nerr_Nag 1	NAR	41.6243	-71.3225	2.034	3.52	1.486	0.3673	0.424944	1.66109	1999	2019	23.7292	0	0	0	0	0	0
USA	nerr_Nag 2	NAR	41.6241	-71.3223	5.128	3.52	-1.608	0.3823	0.435468	1.70402	1999	2019	23.7546	0	0	0	0	0	0
USA	nerr_Nag 3	NAR	41.6259	-71.3247	2.107	3.52	1.413	0.2673	0.486099	1.83241	1999	2019	23.6483	0	0	0	0	0	0
USA	nerr_Nag 4	NAR	41.6265	-71.3245	2.044	3.52	1.476	0.4423	0.483308	1.85412	1999	2019	23.6318	0	0	0	0	0	0
USA	nerr_Nag 5	NAR	41.6263	-71.3262	1.381	3.52	2.139	0.3573	0.595609	2.13656	1999	2019	23.5598	0	0	0	0	0	0
USA	nerr_Nag 6	NAR	41.6266	-71.3261	0.313	3.52	3.207	0.2713	0.599541	2.13715	1999	2019	23.5982	0	0	0	0	0	0
USA	nerr_Coggeshall 7	NAR	41.6502	-71.3429	0.962	3.52	2.558	0.3273	0.483424	1.29687	1999	2019	27.365	0	0	0	0	0	0
USA	nerr_Coggeshall 8	NAR	41.6497	-71.3426	0.228	3.52	3.292	0.3443	0.499508	1.27827	1999	2019	26.8796	0	0	0	0	0	0
USA	nerr_Coggeshall 9	NAR	41.6508	-71.3408	1.5	3.52	2.02	0.3133	0.34	0.848325	1999	2019	24.7926	0	0	0	0	0	0
USA	nerr_Coggeshall 10	NAR	41.6507	-71.3401	2.268	3.52	1.252	0.4283	0.319115	0.791725	1999	2019	24.2413	0	0	0	0	0	0
USA	nerr_Coggeshall 11	NAR	41.6531	-71.3429	2.455	3.52	1.065	0.1973	0.416655	1.20664	1999	2019	27.3108	0	0	0	0	0	0
USA	nerr_Coggeshall 12	NAR	41.6528	-71.343	1.467	3.52	2.053	0.4073	0.417568	1.1994	1999	2019	27.4828	0	0	0	0	0	0
Italy	Venice.1	Lagoon.of.Venice	45.3154	12.1721	2	4.29	2.29	14.2393	-3.60222	6.54982	1999	2019	41.792	8226.91	22153.9	0	0	8226.91	0
Italy	Venice.2chiogia	Lagoon.of.Venice	45.2167	12.2241	9	3.92	-5.08	26.2393	0.775862	12.6973	1999	2019	52.6922	88561.8	151920	0	0	66126.4	2535.9
Italy	Venice.3dese	Lagoon.of.Venice	45.5185	12.3831	6	4.43	-1.57	19.2393	2.54269	9.97977	1999	2019	37.027	0	0	0	0	0	0
Italy	Venice.4	Lagoon.of.Venice	45.5036	12.4708	2	3.89	1.89	11.2393	-1.45667	3.28606	1999	2019	25.4202	39589.1	187361	0	0	15066.2	0
Italy	Venice.5	Lagoon.of.Venice	45.2686	12.214	3	3.89	0.89	NA	-4.5097	17.9602	1999	2019	60.7351	12036.1	63630.1	0	0	12036.1	0
Italy	Venice.6laghi	Lagoon.of.Venice	45.4955	12.4093	3	4.43	1.43	20.2393	3.76269	25.9316	1999	2019	48.5514	14509.5	10093.4	0	0	10724.4	0
Italy	Venice.7san.gelice.gaggian.1	Lagoon.of.Venice	45.4832	12.4598	3	4.43	1.43	26.2393	-0.170288	18.5846	1999	2019	45.1126	27122	81912.1	0	0	16449.9	0
Italy	Venice.8san.gelice.gaggian.2	Lagoon.of.Venice	45.4833	12.4597	3	4.43	1.43	20.2393	-0.183486	18.3503	1999	2019	44.8644	27470.9	82030.8	0	0	16707.2	0
Italy	Venice.9torson.1	Lagoon.of.Venice	45.3478	12.2241	3	4.43	1.43	30.2393	-9.3404	-4.00518	1999	2019	37.7078	400204	65339.2	0	0	242774	3163.13
Spain	Alfacada.B5A	Alfacada	40.6823	0.835303	2.46159	-2.46	-4.92159	38.4336	-3.73953	23.1944	1999	2019	36.8224	0	73888.6	0	0	0	62298.9
Spain	Alfacada.B6A	Alfacada	40.6819	0.834807	0.0214367	-2.46	-2.48144	31.5131	-3.74716	22.9012	1999	2019	36.2298	0	73634.6	0	0	0	62044.9
Spain	Alfacs.M3A	Alfacs	40.6382	0.742663	2.32094	-2.46	-4.78094	3.96886	-13.5375	-2.88352	1999	2019	25.2292	7504.5	7504.43	0	0	0	0
Spain	Alfacs.M4A	Alfacs	40.6385	0.742241	3.08974	-2.46	-5.54974	7.22868	-14.0367	-3.31176	1999	2019	25.5446	7504.5	7504.43	0	0	0	0
Spain	Buda.M11BB	Buda	40.6937	0.859622	1.20427	-2.67	-3.87427	19.0906	2.09884	19.5125	1999	2019	26.2136	0	48544.5	0	0	0	43340.1
Spain	Buda.M12BB	Buda	40.6941	0.859325	0.69982	-2.67	-3.36982	8.41459	2.00083	19.6093	1999	2019	26.9028	0	48180.4	0	0	0	42190.1
Spain	Clot.B3C	Clot	40.6495	0.690803	-0.282518	-2.46	-2.17748	-0.104723	-42.7907	-18.7616	1999	2019	41.5015	0	25238.5	0	0	0	25238.5
Spain	Clot.B4C	Clot	40.6498	0.690473	-0.15739	-2.46	-2.30261	0.477266	-41.7225	-17.6837	1999	2019	41.4613	0	25238.5	0	0	0	25238.5
Spain	Encanyissada.E.F3EE	Encanyissada.E	40.6532	0.685543	3.63651	-2.46	-6.09651	-0.621984	-28.6502	-7.0829	1999	2019	36.5819	0	25238.5	0	0	0	25238.5
Spain	Encanyissada.E.F4EE	Encanyissada.E	40.6532	0.685259	-5.28526	-2.46	2.82526	2.05168	-28.1004	-6.77612	1999	2019	36.3364	0	25238.5	0	0	0	25238.5
Spain	Encanyissada.W.F1EW	Encanyissada.W	40.6351	0.645459	1.27652	-2.46	-3.73652	13.2036	-44.8797	-28.9048	1999	2019	32.5982	0	29337	0	0	0	29337
Spain	Encanyissada.W.F2EW	Encanyissada.W	40.6352	0.645704	7.09676	-2.46	-9.55676	10.9798	-44.4231	-28.5378	1999	2019	32.6081	0	29337	0	0	0	29337
Spain	Fangar.M5F	Fangar	40.7636	0.754585	2.13983	-2.67	-4.80983	36.5476	-17.9327	2.651	1999	2019	23.6655	0	0	0	0	0	0
Spain	Fangar.M6F	Fangar	40.722	0.859071	2.74339	-2.67	-5.41339	12.7187	-17.5392	-8.9422	1999	2019	33.9863	7495.88	11439.7	0	0	6814.44	8032.66
Spain	Garxal.E.B1G	Garxal.E	40.7226	0.859053	6.20298	-2.67	-8.87298	-29.1945	-17.726	-9.10966	1999	2019	34.0872	7495.88	11070.9	0	0	6814.44	7663.89
Spain	Garxal.E.B7G	Garxal.E	40.7224	0.858916	5.51799	-2.67	-8.18799	3.54693	-17.9578	-9.57932	1999	2019	34.0842	7495.88	10210.5	0	0	6814.44	6803.44
Spain	Garxal.W.B2G	Garxal.W	40.7225	0.858747	4.54612	-2.67	-7.21612	11.6311	-18.1525	-9.99754	1999	2019	34.1013	7495.88	9772.25	0	0	6814.44	6365.19
Spain	Garxal.W.B8G	Garxal.W	40.7225	0.858747	8.76607	-2.67	-11.4361	11.6311	-18.1525	-9.99754	1999	2019	34.1013	7495.88	9772.25	0	0	6814.44	6365.19
Spain	Olles.E.M7O.1	Olles.E	40.79	0.704739	5.0902	-2.67	-7.7602	96.8714	-23.7095	-10.1129	1999	2019	19.5341	0	0	0	0	0	0
Spain	Olles.W.M8O.1	Olles.W	40.7925	0.702863	1.31922	-2.67	-3.98922	6.26933	-23.5195	-13.7476	1999	2019	17.8802	0	0	0	0	0	0
Spain	Punta.Banya.M10AB	Punta.Banya	40.5907	0.676746	0.683035	-2.67	-3.35304	13.9868	-1.23807	-0.592369	1999	2019	11.8425	28677	0	0	0	0	0
Spain	Punta.Banya.M9AB	Punta.Banya	40.5911	0.676319	1.02926	-2.67	-3.69926	-12.3771	-1.20568	-0.621164	1999	2019	11.3797	28677	0	0	0	0	0
Spain	Riet.Vell.B10RV	Riet.Vell	40.6627	0.777336	2.76483	-2.46	-5.22483	6.44282	-55.5597	-27.8148	1999	2019	26.1692	0	0	0	0	0	0
Spain	Riet.Vell.B9RV	Riet.Vell	40.6629	0.776773	-0.401245	-2.46	-2.05875	14.4601	-54.3725	-25.4507	1999	2019	25.5964	0	0	0	0	0	0
Spain	Tancada.M1T	Tancada	40.6496	0.75951	0.92807	-2.46	-3.38807	6.82226	-23.4257	-2.12745	1999	2019	26.7211	0	0	0	0	0	0
Spain	Tancada.M2T	Tancada	40.6493	0.758515	-0.287322	-2.46	-2.17268	23.3526	-22.6793	-1.62488	1999	2019	27.1254	0	805.284	0	0	0	0
Spain	Ullals.F5U	Ullals	40.6725	0.59589	-4.63177	-2.46	2.17177	92.6399	-39.3994	9.97675	1999	2019	17.8411	0	0	0	0	0	0
Spain	Ullals.F6U	Ullals	40.6724	0.595847	-3.64146	-2.67	0.971458	116.941	-38.8873	10.9009	1999	2019	17.8392	0	0	0	0	0	0
Spain	Vilacoto.F7V	Vilacoto	40.6417	0.620075	-0.949563	-2.67	-1.72044	59.7048	-62.5502	-31.523	1999	2019	30.7803	0	9551.42	0	0	0	8869.18
Spain	Vilacoto.F8V	Vilacoto	40.6416	0.621997	0.88523	-2.67	-3.55523	46.6151	-61.5286	-30.1821	1999	2019	31.0306	0	9551.42	0	0	0	8869.18
Canada	Dipper.Harbour.B1	Dipper.Harbour	45.0973	-66.4341	2.69205	-0.71	-3.40205	184.042	0.324039	5.32488	1999	2019	14.5075	0	0	0	0	0	0
Canada	Dipper.Harbour.C1	Dipper.Harbour	45.0974	-66.4353	2.19482	-0.71	-2.90482	211.742	0.304993	5.88372	1999	2019	14.2841	0	0	0	0	0	0
Canada	Dipper.Harbour.F1	Dipper.Harbour	45.0976	-66.439	2.30507	-0.71	-3.01507	204.842	0.793684	10.0479	1999	2019	13.4579	0	0	0	0	0	0
Canada	Dipper.Harbour.H1	Dipper.Harbour	45.0979	-66.4398	12.1099	-0.71	-12.8199	219.142	1.11523	11.7437	1999	2019	13.2557	0	0	0	0	0	0
Canada	Kouchibouguac.1	Kouchibouguac	46.7825	-64.9072	3.66013	4.39	0.729868	14.7649	0.194223	0.393848	1999	2019	28.9663	0	0	0	0	0	0
Canada	Kouchibouguac.4	Kouchibouguac	46.7823	-64.9066	1.21926	4.39	3.17074	18.9649	0.199076	0.419123	1999	2019	29.1111	0	0	0	0	0	0
Canada	Kouchibouguac.6	Kouchibouguac	46.7822	-64.9074	-2.89224	4.39	7.28224	9.86489	0.195351	0.415293	1999	2019	29.3485	0	0	0	0	0	0
Canada	Kouchibouguac.8	Kouchibouguac	46.7821	-64.9069	0.653025	4.39	3.73698	16.7649	0.196276	0.41569	1999	2019	29.3979	0	0	0	0	0	0
Canada	Martinique.Beach.2	Martinique.Beach	44.6922	-63.1408	1.95782	11.08	9.12218	1.05446	0.747855	1.40135	1999	2019	31.5846	24308.6	0	0	0	0	0
Canada	Martinique.Beach.4	Martinique.Beach	44.6924	-63.1398	2.26243	11.08	8.81757	-1.74554	0.892237	1.68819	1999	2019	31.9583	24308.6	0	0	0	0	0
Canada	St.Croix.1	St Croix	45.01	-64.02	-0.134623	-1.51	-1.37538	270.9	-17	21	1999	2019	16.9622	0	0	0	0	0	0
Canada	St.Croix.2	St Croix	45.01	-64.02	0.120635	-1.51	-1.63063	233.9	-17	21	1999	2019	16.9622	0	0	0	0	0	0
Canada	Cogmagun.1	Cogmagun	45.08	-64.12	0.578797	-5.18	-5.7588	231.812	-5.24122	-0.209663	1999	2019	24.6785	0	0	0	0	0	0
Canada	Cogmagun.2	Cogmagun	45.08	-64.12	0.614251	-5.18	-5.79425	233.812	-5.24122	-0.209663	1999	2019	24.6785	0	0	0	0	0	0
Canada	Cogmagun.3	Cogmagun	45.08	-64.12	0.581294	-5.18	-5.76129	222.812	-5.24122	-0.209663	1999	2019	24.6785	0	0	0	0	0	0
Canada	Bass.Creek.1	Bass Creek	45.2	-64.13	2.80516	7.23	4.42484	NA	-1.2084	-0.541432	1999	2019	34.591	0	0	0	0	0	0
Canada	Bass.Creek.2	Bass Creek	45.2	-64.13	0.156746	7.23	7.07325	NA	-1.2084	-0.541432	1999	2019	34.591	0	0	0	0	0	0
Canada	Bass.Creek.3	Bass Creek	45.2	-64.13	0.38631	7.23	6.84369	NA	-1.2084	-0.541432	1999	2019	34.591	0	0	0	0	0	0
Canada	Walton.River.1	Walton River	45.22	-64	1.92832	4.34	2.41168	162.9	-8.27045	-7.12927	1999	2019	18.0781	41207.7	0	0	0	41207.7	0
Canada	Walton.River.2	Walton River	45.22	-64	0.356389	4.34	3.98361	127.9	-8.27045	-7.12927	1999	2019	18.0781	41207.7	0	0	0	41207.7	0
Belgium	Scheldt.R1	Scheldt Estuary, Belgium	51.0859	4.17444	1.29825	0.92	-0.378252	122.26	3.66086	7.11144	1999	2019		0	0	0	0	0	0
Belgium	Scheldt.R2	Scheldt Estuary, Belgium	51.0862	4.17484	0.652232	0.92	0.267768	152.26	3.66558	7.24262	1999	2019		0	0	0	0	0	0
Belgium	Scheldt.R3	Scheldt Estuary, Belgium	51.0864	4.1751	0.505902	0.92	0.414098	147.26	3.69064	7.32465	1999	2019		0	0	0	0	0	0
Australia	Cararma.Inlet.SM.1	Cararma.Inlet	-34.9852	150.776	1.35354	2.38	1.02646	90.3776	-0.621924	3.63003	1999	2019	41.9618	0	0	0	0	0	0
Australia	Cararma.Inlet.SM.2	Cararma.Inlet	-34.9853	150.775	0.933639	2.38	1.44636	90.6776	-0.782891	3.66985	1999	2019	42.2332	0	0	0	0	0	0
Australia	Cararma.Inlet.SM.3	Cararma.Inlet	-34.9852	150.775	1.14893	2.38	1.23107	89.5776	-0.898163	3.76168	1999	2019	42.4368	0	0	0	0	0	0
Australia	Currambene.Ck.MIX.1	Currambene.Ck	-35.0151	150.667	0.0883871	2.38	2.29161	67.9176	-8.6764	-4.779	1999	2019	34.557	0	0	0	0	0	0
Australia	Currambene.Ck.MIX.2	Currambene.Ck	-35.0106	150.666	1.6116	2.38	0.768402	61.4376	-9.70308	-6.23503	1999	2019	32.8292	0	0	0	0	0	0
Australia	Currambene.Ck.MIX.3	Currambene.Ck	-35.0103	150.666	1.30371	2.38	1.07629	65.0176	-9.76731	-6.21789	1999	2019	32.9119	0	0	0	0	0	0
Australia	Currambene.Ck.SM.1	Currambene.Ck	-35.0152	150.666	-0.317924	2.38	2.69792	70.9776	-8.8999	-5.23705	1999	2019	35.0439	0	0	0	0	0	0
Australia	Currambene.Ck.SM.2	Currambene.Ck	-35.0149	150.667	0.298776	2.38	2.08122	70.8976	-8.7193	-4.80562	1999	2019	34.4183	0	0	0	0	0	0
Australia	Currambene.Ck.SM.3	Currambene.Ck	-35.0097	150.666	-0.619636	2.38	2.99964	80.3776	-11.2113	-7.08512	1999	2019	32.6687	0	0	0	0	0	0
Australia	Homebush.B.1	Homebush	-33.8429	151.077	3.44586	3	-0.445859	81.6368	-4.27334	-0.680653	1999	2019	33.3445	9693.53	0	0	0	9693.53	0
Australia	Homebush.B.2	Homebush	-33.8423	151.077	2.42546	3	0.574544	73.5368	-4.02389	-0.720079	1999	2019	33.2997	9693.53	0	0	0	9693.53	0
Australia	Homebush.B.3	Homebush	-33.8414	151.077	1.91474	3	1.08526	59.5035	-3.53021	-0.433863	1999	2019	33.8972	20644.9	0	0	0	20644.9	0
Australia	Homebush.C.1	Homebush	-33.8428	151.077	2.65382	3	0.346177	85.4702	-3.9778	-0.0928545	1999	2019	33.7937	9693.53	0	0	0	9693.53	0
Australia	Homebush.C.2	Homebush	-33.8425	151.077	3.41752	3	-0.417519	80.1702	-3.98316	-0.433602	1999	2019	33.7416	9693.53	0	0	0	9693.53	0
Australia	Homebush.C.3	Homebush	-33.8414	151.077	2.50042	3	0.499583	78.8035	-3.48219	-0.346083	1999	2019	34.05	20796.9	0	0	0	20796.9	0
Australia	Kooweerup.SM.1	Kooweerup	-38.2195	145.418	0.456362	2.028	1.57164	160.953	-2.60827	-1.86347	1999	2019	54.3387	0	0	0	0	0	0
Australia	Kooweerup.SM.2	Kooweerup	-38.2198	145.418	-0.295059	2.028	2.32306	167.853	-2.64706	-1.89262	1999	2019	54.2385	0	0	0	0	0	0
Australia	Kooweerup.SM.3	Kooweerup	-38.2203	145.418	0.578926	2.028	1.44907	169.153	-2.59743	-1.8624	1999	2019	54.0649	0	0	0	0	0	0
Australia	QuaillIsland.SM.1	QuaillIsland	-38.2335	145.305	2.14142	2.028	-0.113422	117.353	-3.9456	14.8416	1999	2019	49.5886	8675.99	0	0	0	0	0
Australia	QuaillIsland.SM.2	QuaillIsland	-38.2337	145.305	0.966992	2.028	1.06101	124.253	-3.85253	15.1728	1999	2019	49.4602	7582.49	0	0	0	0	0
Australia	QuaillIsland.SM.3	QuaillIsland	-38.2341	145.305	-0.538101	2.028	2.5661	120.603	-3.66475	15.7213	1999	2019	49.1511	5558.81	0	0	0	0	0
Australia	Rhyll.SM.1	Rhyll	-38.4611	145.285	1.07907	2.028	0.948926	121.353	-7.15959	25.7186	1999	2019	43.428	0	0	0	0	0	0
Australia	Rhyll.SM.2	Rhyll	-38.461	145.285	1.11887	2.028	0.909129	123.953	-7.05215	25.9467	1999	2019	43.1638	0	0	0	0	0	0
Australia	Rhyll.SM.3	Rhyll	-38.461	145.285	1.30256	2.028	0.725437	119.753	-6.92012	26.0795	1999	2019	42.8374	0	0	0	0	0	0
Australia	FrenchIsland.SM.1	FrenchIsland	-38.3081	145.426	3.53788	2.028	-1.50988	150.453	-1.6278	-2.09719	1999	2019	47.9254	0	0	0	0	0	0
Australia	FrenchIsland.SM.2	FrenchIsland	-38.3082	145.427	3.0793	2.028	-1.0513	150.953	-1.61901	-2.14923	1999	2019	47.6676	0	0	0	0	0	0
Australia	FrenchIsland.SM.3	FrenchIsland	-38.3082	145.427	2.25755	2.028	-0.229551	147.153	-1.48602	-1.87602	1999	2019	47.5654	0	0	0	0	0	0
Australia	Minnamurra.SM.1	Minnamurra	-34.6264	150.844	1.1503	2.85	1.6997	43.9302	2.49204	10.1113	1999	2019	34.2769	0	13963.6	0	0	0	13963.6
Australia	Minnamurra.SM.2	Minnamurra	-34.6266	150.844	0.18533	2.85	2.66467	51.7102	1.70019	8.88821	1999	2019	34.2782	0	10385.1	0	0	0	10385.1
Australia	Minnamurra.SM.3	Minnamurra	-34.6272	150.845	0.144	2.85	2.706	58.2702	-0.707058	5.48931	1999	2019	34.6142	0	3169.98	0	0	0	3169.98
Australia	Tweed.River.SM.1	Tweed.River	-28.1895	153.547	0.129551	3.85	3.72045	58.9334	-2.81713	-1.20327	1999	2019	36.7188	0	6.19872	0	6.19872	0	0
Australia	Tweed.River.SM.2	Tweed.River	-28.1892	153.548	0.420915	3.85	3.42908	63.5334	-2.73685	-0.910715	1999	2019	36.7538	0	18713.8	0	17839.8	0	874.022
Australia	Tweed.River.SM.3	Tweed.River	-28.1885	153.548	0.15638	3.85	3.69362	69.6667	-2.19504	0.667888	1999	2019	36.8554	0	43198.7	0	33432.7	0	9728.84
Australia	Berowra.1	Berowra Creek, Hawkesbury River	-33.6269	151.121	1.51908	3.42	1.90092	54.0579	-19.2646	-21.2473	1999	2019	9.66068	0	0	0	0	0	0
Australia	Berowra.2	Berowra Creek, Hawkesbury River	-33.6267	151.121	1.48777	3.42	1.93223	54.0579	-18.6159	-19.9123	1999	2019	9.64902	0	0	0	0	0	0
Australia	Berowra.3	Berowra Creek, Hawkesbury River	-33.6264	151.121	0.794812	3.42	2.62519	54.0579	-17.9387	-19.0194	1999	2019	9.63763	0	0	0	0	0	0
Australia	Kooragang.1	Kooragang Island, Hunter River	-32.8483	151.721	1.34288	3.84	2.49712	91.603	-14.9669	4.93435	1999	2019	74.6657	12818.4	0	0	0	754.02	0
Australia	Kooragang.2	Kooragang Island, Hunter River	-32.8481	151.721	1.22743	3.84	2.61257	78.028	-12.5074	8.46577	1999	2019	74.3004	12818.4	0	0	0	754.02	0
Australia	Kooragang.3	Kooragang Island, Hunter River	-32.8478	151.721	1.46156	3.84	2.37844	73.628	-8.35727	10.8437	1999	2019	73.3556	12818.4	0	0	0	754.02	0
Australia	Tinchi.1	Tinchi	-27.2895	153.044	0.027812	3.85	3.82219	153.2	-3.48146	-2.74363	1999	2019	46.0503	0	0	0	0	0	0
Australia	Tinchi.2	Tinchi	-27.2891	153.044	0.0631096	3.85	3.78689	126.2	-3.02311	-2.30683	1999	2019	45.0523	0	0	0	0	0	0
Australia	Tinchi.3	Tinchi	-27.2886	153.045	-0.0110733	3.85	3.86107	126.2	-2.56506	-2.10299	1999	2019	42.813	0	0	0	0	0	0
Australia	Nundah.2	Nundah	-27.3507	153.086	-0.00346865	3.85	3.85347	118.9	-4.84505	4.83518	1999	2019	61.3364	0	26717.4	0	9995.72	0	16721.6
Australia	Nundah.3	Nundah	-27.3517	153.086	-0.00440385	3.85	3.8544	98.9	-6.22062	6.76434	1999	2019	58.9569	0	41006.1	0	24284.5	0	16721.6
Australia	Halloran.1	Halloran	-27.5692	153.291	0.000181	3.85	3.84982	98.9	-6.22597	1.34066	1999	2019	58.5303	0	0	0	0	0	0
Australia	Halloran.2	Halloran	-27.5696	153.291	-0.031854	3.85	3.88185	98.9	-6.31293	2.37176	1999	2019	57.5803	0	0	0	0	0	0
Australia	Halloran.3	Halloran	-27.5699	153.291	-0.0429596	3.85	3.89296	99.9	-6.38718	2.99194	1999	2019	56.8453	0	0	0	0	0	0
Australia	Amity.south.1	Amity.south	-27.4377	153.434	0.0380564	3.85	3.81194	102.9	-1.14763	-2.03434	1999	2019	40.2239	0	0	0	0	0	0
Australia	Amity.south.2	Amity.south	-27.438	153.434	0.10716	3.85	3.74284	113.4	-1.12225	-2.00814	1999	2019	40.2561	0	0	0	0	0	0
Australia	Amity.south.3	Amity.south	-27.4383	153.434	0.310072	3.85	3.53993	128.9	-1.09789	-1.94444	1999	2019	40.34	0	0	0	0	0	0
Australia	Amity.North.1	Amity.North	-27.4338	153.436	-0.00819789	3.85	3.8582	128.9	-1.33685	-2.55362	1999	2019	39.1496	0	0	0	0	0	0
Australia	Amity.North.2	Amity.North	-27.4351	153.435	0.00778271	3.85	3.84222	128.9	-1.33733	-2.55686	1999	2019	39.3399	0	0	0	0	0	0
Australia	Amity.North.3	Amity.North	-27.4357	153.435	-0.0290624	3.85	3.87906	78.9	-1.37051	-2.63034	1999	2019	39.6531	0	0	0	0	0	0
Australia	Adams.1	Adams	-27.52	153.413	0.221957	3.85	3.62804	81.9	-1.24447	-1.84195	1999	2019	22.821	0	10335.6	0	0	0	0
Australia	Adams.2	Adams	-27.5202	153.413	0.458529	3.85	3.39147	67.9	-1.20983	-1.78474	1999	2019	22.8242	0	10335.6	0	0	0	0
Australia	Adams.3	Adams	-27.5205	153.412	0.565759	3.85	3.28424	67.9	-1.18682	-1.74279	1999	2019	22.8115	0	10335.6	0	0	0	0
South Africa	Swartkops.1	Swartkops Estuary	-33.869	25.621	7.18254	4.06	-3.12254	56.5873	-3.81012	-0.728605	1999	2019	44.5956	11298.9	54415.4	0	0	0	11180.9
South Africa	Swartkops.2	Swartkops Estuary	-33.8694	25.6214	-0.353408	4.06	4.41341	41.0073	-3.39292	-0.374371	1999	2019	43.6031	7790.85	54415.4	0	0	0	11180.9
South Africa	Swartkops.3	Swartkops Estuary	-33.8698	25.6221	-7.34747	4.06	11.4075	42.7273	-2.92192	0.0388625	1999	2019	42.3838	4195.07	54415.4	0	0	0	11180.9
South Africa	Swartkops.4	Swartkops Estuary	-33.8538	25.6068	-9.39256	4.06	13.4526	39.4273	-5.3149	-1.7104	1999	2019	47.2984	0	8280.05	0	0	0	8280.05
South Africa	Swartkops.5	Swartkops Estuary	-33.8539	25.6062	2.59851	4.06	1.46149	40.9273	-5.01685	-1.03937	1999	2019	47.7616	0	11797.5	0	0	0	11797.5
South Africa	Swartkops.6	Swartkops Estuary	-33.854	25.6057	1.24773	4.06	2.81227	39.7373	-4.76405	-0.602374	1999	2019	48.1458	0	15525.4	0	0	0	15525.4
South Africa	Swartkops.7	Swartkops Estuary	-33.8511	25.5973	5.10731	4.06	-1.04731	28.6973	-3.01169	1.42825	1999	2019	51.7223	8200.75	17893.7	0	0	8200.75	17893.7
South Africa	Swartkops.8	Swartkops Estuary	-33.8504	25.5967	2.30838	4.06	1.75162	36.7573	-2.78612	1.34594	1999	2019	52.0622	8200.75	17893.7	0	0	8200.75	17893.7
South Africa	Knysna.2	Knysna	-34.0606	23.0606	1.0272	1.22	0.192799	119.85	-8.78048	-5.34015	1999	2019	52.2383	0	22311.9	0	0	0	7438.14
South Africa	Knysna.3	Knysna	-34.0453	23.065	3.54933	1.22	-2.32933	119.85	-12.2645	-7.80586	1999	2019	41.2906	0	21571.5	0	0	0	21571.5
South Africa	Knysna.4	Knysna	-34.0516	23.0469	-1.21713	1.22	2.43713	119.85	-4.81147	-2.71549	1999	2019	37.1119	0	18351.2	0	0	0	18351.2
South Africa	Knysna.5	Knysna	-34.0594	23.0153	-0.194663	1.22	1.41466	119.85	-6.8237	-6.38068	1999	2019	19.392	0	0	0	0	0	0
South Africa	Knysna.6	Knysna	-34.0386	23.0169	-0.0118964	1.22	1.2319	119.85	-4.47105	-3.28062	1999	2019	22.9095	0	0	0	0	0	0
South Africa	Knysna.8	Knysna	-34.0258	22.9897	4.26859	1.22	-3.04859	119.85	-10.651	-10.4857	1999	2019	28.2379	0	0	0	0	0	0
South Africa	Knysna.9	Knysna	-34.0255	22.9894	1.56467	1.22	-0.344673	119.85	-10.8397	-10.7028	1999	2019	28.2444	0	0	0	0	0	0
