# Supplementary material for: Widespread retreat of coastal habitat is likely at warming levels above 1.5 °C
Source: Nature. 2023 Aug 30;621(7977):112–9. doi: 10.1038/s41586-023-06448-z (PMC10482694; doi:10.1038/s41586-023-06448-z)
Supplement: Supplementary file 4 — Area change in coral islands and associated rates of RSLR. Available at https://doi.org/10.5281/zenodo.7787502 [file 41586_2023_6448_MOESM4_ESM.xlsx]

## Sheet: Sheet1
Nation	Island/Group	Identifier	Absolute	Trend: 3% threshold	Quoted SLR (mm yr-1)	Source	Source Legend
Solomon Islands	Kale		contraction	contraction	7	1	1	Albert, S., Leon, J. X., Grinham, A. R., Church, J. A., Gibbes, B. R., & Woodroffe, C. D. (2016). Interactions between sea-level rise and wave exposure on reef island dynamics in the Solomon Islands. Environmental Research Letters, 11(5), 054011.
Solomon Islands	Rapita		contraction	contraction	7	1	2	Sengupta, M., Ford, M. R., & Kench, P. S. (2021). Multi-decadal planform changes on coral reef islands from atolls and mid-ocean reef platforms of the equatorial Pacific Ocean: Gilbert Islands, Republic of Kiribati. Geomorphology, 389, 107831.
Solomon Islands	Rehana		contraction	contraction	7	1	3	Duvat, V. K. (2019). A global assessment of atoll island planform changes over the past decades. Wiley Interdisciplinary Reviews: Climate Change, 10(1), e557.
Solomon Islands	Kakatina		contraction	contraction	7	1
Solomon Islands	Zollies		contraction	contraction	7	1
Solomon Islands	Hetaheta		contraction	contraction	7	1
Solomon Islands	Sogomu		contraction	contraction	7	1
Solomon Islands	Nautakbu		contraction	contraction	7	1
Solomon Islands	Sogomou Ite		contraction	contraction	7	1
Solomon Islands	Sasahara Ite		contraction	contraction	7	1
Solomon Islands	Sasahura Fa		contraction	contraction	7	1
Solomon Islands	Panao		contraction	contraction	7	1
Solomon Islands	Golora		contraction	contraction	7	1
Solomon Islands	Pukuni		contraction	contraction	7	1
Solomon Islands	Korapago		contraction	contraction	7	1
Solomon Islands	Kumarara		contraction	contraction	7	1
Solomon Islands	Varilangge		contraction	contraction	7	1
Solomon Islands	Ighisi		contraction	contraction	7	1
Solomon Islands	Kukunu Hite		contraction	contraction	7	1
Solomon Islands	Kologhose		contraction	contraction	7	1
Solomon Islands	Kukundu Nomana		contraction	contraction	7	1
Solomon Islands	Bates		contraction	Stable	7	1
Solomon Islands	Retu		expansion	Stable	7	1
Solomon Islands	Piraka		expansion	Stable	7	1
Solomon Islands	Ghebira		expansion	expansion	7	1
Solomon Islands	Suki		expansion	expansion	7	1
Solomon Islands	Sogomou Fa		expansion	expansion	7	1
Solomon Islands	Homhombu		expansion	expansion	7	1
Solomon Islands	Nusa Lavata		expansion	expansion	7	1
Solomon Islands	Hopei		expansion	expansion	7	1
Solomon Islands	Ovio		expansion	expansion	7	1
Solomon Islands	Nusa Ghele		expansion	expansion	7	1
Federated States of Micronesia	Ulithi	1	expansion	expansion	2.2	2
Federated States of Micronesia	Ulithi	2	expansion	expansion	2.2	2
Federated States of Micronesia	Ulithi	3	expansion	expansion	2.2	2
Federated States of Micronesia	Ulithi	4	expansion	expansion	2.2	2
Federated States of Micronesia	Ulithi	5	expansion	expansion	2.2	2
Federated States of Micronesia	Ulithi	6	expansion	expansion	2.2	2
Federated States of Micronesia	Ulithi	7	expansion	expansion	2.2	2
Federated States of Micronesia	Ulithi	8	expansion	expansion	2.2	2
Federated States of Micronesia	Ulithi	9	expansion	expansion	2.2	2
Federated States of Micronesia	Ulithi	10	contraction	contraction	2.2	2
Federated States of Micronesia	Ulithi	11	expansion	expansion	2.2	2
Federated States of Micronesia	Ulithi	13	contraction	contraction	2.2	2
Federated States of Micronesia	Ulithi	14	expansion	Stable	2.2	2
Federated States of Micronesia	Ulithi	15	expansion	expansion	2.2	2
Federated States of Micronesia	Ulithi	17	expansion	expansion	2.2	2
Federated States of Micronesia	Ulithi	18	expansion	expansion	2.2	2
Federated States of Micronesia	Ulithi	19	expansion	expansion	2.2	2
Federated States of Micronesia	Ulithi	20	contraction	contraction	2.2	2
Federated States of Micronesia	Ulithi	22	expansion	expansion	2.2	2
Federated States of Micronesia	Ulithi	23	expansion	expansion	2.2	2
Federated States of Micronesia	Ulithi	24	expansion	expansion	2.2	2
Federated States of Micronesia	Ulithi	25	contraction	contraction	2.2	2
Federated States of Micronesia	Ulithi	26	contraction	contraction	2.2	2
Federated States of Micronesia	Ulithi	27	expansion	expansion	2.2	2
Federated States of Micronesia	Ulithi	28	expansion	expansion	2.2	2
Federated States of Micronesia	Ulithi	29	expansion	expansion	2.2	2
Federated States of Micronesia	Losiep	1	expansion	expansion	2.2	2
Federated States of Micronesia	Losiep	2	expansion	expansion	2.2	2
Federated States of Micronesia	Losiep	3	expansion	expansion	2.2	2
Federated States of Micronesia	Z. Bank	1	expansion	expansion	2.2	2
Federated States of Micronesia	Z. Bank	2	contraction	contraction	2.2	2
Federated States of Micronesia	Sorol	1	expansion	expansion	2.2	2
Federated States of Micronesia	Sorol	2	expansion	expansion	2.2	2
Federated States of Micronesia	Sorol	3	expansion	expansion	2.2	2
Federated States of Micronesia	Sorol	4	expansion	expansion	2.2	2
Federated States of Micronesia	Sorol	5	expansion	expansion	2.2	2
Federated States of Micronesia	Sorol	6	expansion	expansion	2.2	2
Federated States of Micronesia	Sorol	7	expansion	expansion	2.2	2
Federated States of Micronesia	Eauripik	1	expansion	expansion	2.2	2
Federated States of Micronesia	Eauripik	2	expansion	expansion	2.2	2
Federated States of Micronesia	Eauripik	3	contraction	contraction	2.2	2
Federated States of Micronesia	Eauripik	4	contraction	contraction	2.2	2
Federated States of Micronesia	Eauripik	5	contraction	contraction	2.2	2
Federated States of Micronesia	Puluwat	1	expansion	expansion	2.2	2
Federated States of Micronesia	Puluwat	2	expansion	expansion	2.2	2
Federated States of Micronesia	Puluwat	3	expansion	expansion	2.2	2
Federated States of Micronesia	Puluwat	4	expansion	expansion	2.2	2
Federated States of Micronesia	Puluwat	5	expansion	expansion	2.2	2
Federated States of Micronesia	Namonuito	1	expansion	expansion	2.2	2
Federated States of Micronesia	Namonuito	3	contraction	contraction	2.2	2
Federated States of Micronesia	Nowmin	1	expansion	expansion	2.2	2
Federated States of Micronesia	Nowmin	2	expansion	expansion	2.2	2
Federated States of Micronesia	Nowmin	3	expansion	expansion	2.2	2
Federated States of Micronesia	Nowmin	4	expansion	expansion	2.2	2
Federated States of Micronesia	Nowmin	5	contraction	contraction	2.2	2
Federated States of Micronesia	Nowmin	6	expansion	expansion	2.2	2
Federated States of Micronesia	Nowmin	8	expansion	expansion	2.2	2
Federated States of Micronesia	Murilo	1	contraction	contraction	2.2	2
Federated States of Micronesia	Murilo	2	expansion	expansion	2.2	2
Federated States of Micronesia	Murilo	3	expansion	expansion	2.2	2
Federated States of Micronesia	Murilo	4	expansion	expansion	2.2	2
Federated States of Micronesia	Murilo	5	contraction	contraction	2.2	2
Federated States of Micronesia	Namoluk	1	contraction	contraction	2.2	2
Federated States of Micronesia	Namoluk	3	expansion	expansion	2.2	2
Federated States of Micronesia	Namoluk	4	expansion	expansion	2.2	2
Federated States of Micronesia	Namoluk	5	expansion	expansion	2.2	2
Federated States of Micronesia	Satawan	50	expansion	expansion	2.2	2
Federated States of Micronesia	Pakin	1	expansion	expansion	2.2	2
Federated States of Micronesia	Pakin	2	expansion	expansion	2.2	2
Federated States of Micronesia	Pakin	3	expansion	expansion	2.2	2
Federated States of Micronesia	Pakin	4	expansion	expansion	2.2	2
Federated States of Micronesia	Pakin	5	expansion	expansion	2.2	2
Federated States of Micronesia	Pakin	6	expansion	expansion	2.2	2
Federated States of Micronesia	Pakin	7	expansion	expansion	2.2	2
Federated States of Micronesia	Pakin	8	contraction	contraction	2.2	2
Federated States of Micronesia	Pakin	9	contraction	contraction	2.2	2
Federated States of Micronesia	Pakin	10	expansion	expansion	2.2	2
Federated States of Micronesia	Pakin	11	expansion	expansion	2.2	2
Federated States of Micronesia	Pakin	12	expansion	expansion	2.2	2
Federated States of Micronesia	Pakin	13	expansion	expansion	2.2	2
Federated States of Micronesia	Pakin	14	expansion	expansion	2.2	2
Federated States of Micronesia	Pakin	15	expansion	expansion	2.2	2
Federated States of Micronesia	Pakin	16	contraction	stable	2.2	2
Federated States of Micronesia	Pakin	17	expansion	expansion	2.2	2
Federated States of Micronesia	Pakin	18	expansion	expansion	2.2	2
Federated States of Micronesia	Pakin	19	expansion	expansion	2.2	2
Federated States of Micronesia	Pakin	20	expansion	expansion	2.2	2
Federated States of Micronesia	Ant	1	expansion	expansion	2.2	2
Federated States of Micronesia	Ant	2	contraction	contraction	2.2	2
Federated States of Micronesia	Ant	3	contraction	contraction	2.2	2
Federated States of Micronesia	Ant	4	contraction	contraction	2.2	2
Federated States of Micronesia	Ant	5	expansion	stable	2.2	2
Federated States of Micronesia	Ant	6	expansion	expansion	2.2	2
Federated States of Micronesia	Ant	7	contraction	contraction	2.2	2
Federated States of Micronesia	Ant	8	contraction	contraction	2.2	2
Federated States of Micronesia	Ant	9	expansion	expansion	2.2	2
Federated States of Micronesia	Ant	10	expansion	expansion	2.2	2
Federated States of Micronesia	Ant	11	expansion	expansion	2.2	2
Federated States of Micronesia	Ant	12	expansion	expansion	2.2	2
Federated States of Micronesia	Pingelap	1	expansion	expansion	2.2	2
Federated States of Micronesia	Pingelap	2	expansion	expansion	2.2	2
Federated States of Micronesia	Pingelap	3	expansion	expansion	2.2	2
Tuvalu	Funafuti	1	expansion	expansion	3.3	2
Tuvalu	Funafuti	2	contraction	contraction	3.3	2
Tuvalu	Funafuti	3	expansion	expansion	3.3	2
Tuvalu	Funafuti	4	expansion	expansion	3.3	2
Tuvalu	Funafuti	5	contraction	contraction	3.3	2
Tuvalu	Funafuti	6	contraction	contraction	3.3	2
Tuvalu	Funafuti	7	contraction	contraction	3.3	2
Tuvalu	Funafuti	8	expansion	expansion	3.3	2
Tuvalu	Funafuti	9	expansion	expansion	3.3	2
Tuvalu	Funafuti	10	expansion	expansion	3.3	2
Tuvalu	Funafuti	11	expansion	expansion	3.3	2
Tuvalu	Funafuti	12	contraction	contraction	3.3	2
Tuvalu	Funafuti	13	expansion	expansion	3.3	2
Tuvalu	Funafuti	14	expansion	expansion	3.3	2
Tuvalu	Funafuti	15	contraction	contraction	3.3	2
Tuvalu	Funafuti	16	expansion	expansion	3.3	2
Tuvalu	Funafuti	17	expansion	expansion	3.3	2
Tuvalu	Funafuti	18	expansion	expansion	3.3	2
Tuvalu	Funafuti	19	contraction	contraction	3.3	2
Tuvalu	Funafuti	20	expansion	expansion	3.3	2
Tuvalu	Funafuti	21	contraction	contraction	3.3	2
Tuvalu	Funafuti	22	contraction	contraction	3.3	2
Tuvalu	Funafuti	23	expansion	expansion	3.3	2
Tuvalu	Funafuti	24	contraction	contraction	3.3	2
Tuvalu	Funafuti	25	contraction	contraction	3.3	2
Tuvalu	Funafuti	26	expansion	expansion	3.3	2
Marshall Islands	Majuro	27	contraction	stable	3	2
Marshall Islands	Majuro	28	expansion	stable	3	2
Marshall Islands	Majuro	29	expansion	expansion	3	2
Marshall Islands	Majuro	30	expansion	stable	3	2
Marshall Islands	Majuro	31	expansion	stable	3	2
Marshall Islands	Majuro	32	expansion	expansion	3	2
Marshall Islands	Majuro	33	expansion	expansion	3	2
Marshall Islands	Majuro	34	expansion	expansion	3	2
Marshall Islands	Majuro	35	expansion	expansion	3	2
Marshall Islands	Majuro	36	expansion	expansion	3	2
Marshall Islands	Majuro	37	expansion	expansion	3	2
Marshall Islands	Majuro	38	expansion	expansion	3	2
Marshall Islands	Majuro	39	expansion	expansion	3	2
Marshall Islands	Majuro	40	expansion	expansion	3	2
Marshall Islands	Majuro	41	expansion	stable	3	2
Marshall Islands	Wotje	42	expansion	stable	2.2	2
Marshall Islands	Wotje	43	contraction	stable	2.2	2
Marshall Islands	Wotje	44	contraction	contraction	2.2	2
Marshall Islands	Wotje	45	expansion	expansion	2.2	2
Marshall Islands	Wotje	46	contraction	stable	2.2	2
Marshall Islands	Wotje	47	expansion	expansion	2.2	2
Marshall Islands	Wotje	48	expansion	expansion	2.2	2
Marshall Islands	Wotje	49	expansion	stable	2.2	2
Marshall Islands	Wotje	50	contraction	stable	2.2	2
Marshall Islands	Wotje	51	expansion	stable	2.2	2
Marshall Islands	Wotje	52	expansion	stable	2.2	2
Marshall Islands	Wotje	53	expansion	stable	2.2	2
Marshall Islands	Wotje	54	expansion	expansion	2.2	2
Marshall Islands	Wotje	55	expansion	expansion	2.2	2
Marshall Islands	Wotje	56	expansion	stable	2.2	2
Marshall Islands	Wotje	57	expansion	stable	2.2	2
Marshall Islands	Wotje	58	contraction	stable	2.2	2
Marshall Islands	Wotje	59	contraction	stable	2.2	2
Marshall Islands	Wotje	60	contraction	stable	2.2	2
Marshall Islands	Wotje	61	expansion	expansion	2.2	2
Marshall Islands	Wotje	62	expansion	expansion	2.2	2
Marshall Islands	Wotje	63	contraction	contraction	2.2	2
Marshall Islands	Wotje	64	expansion	stable	2.2	2
Marshall Islands	Wotje	65	expansion	stable	2.2	2
Marshall Islands	Wotje	66	contraction	stable	2.2	2
Marshall Islands	Wotje	67	contraction	stable	2.2	2
Marshall Islands	Wotje	68	contraction	stable	2.2	2
Marshall Islands	Wotje	69	expansion	stable	2.2	2
Marshall Islands	Wotje	70	expansion	stable	2.2	2
Marshall Islands	Wotje	71	contraction	contraction	2.2	2
Marshall Islands	Wotje	72	expansion	expansion	2.2	2
Marshall Islands	Wotje	73	contraction	stable	2.2	2
Marshall Islands	Wotje	74	contraction	stable	2.2	2
Marshall Islands	Wotje	75	expansion	expansion	2.2	2
Marshall Islands	Wotje	76	expansion	expansion	2.2	2
Marshall Islands	Wotje	77	expansion	expansion	2.2	2
Marshall Islands	Wotje	78	expansion	expansion	2.2	2
Marshall Islands	Wotje	79	expansion	expansion	2.2	2
Marshall Islands	Wotje	80	contraction	contraction	2.2	2
Marshall Islands	Wotje	81	contraction	stable	2.2	2
Marshall Islands	Wotje	82	expansion	stable	2.2	2
Marshall Islands	Wotje	83	expansion	stable	2.2	2
Marshall Islands	Wotje	84	expansion	expansion	2.2	2
Marshall Islands	Wotje	85	contraction	contraction	2.2	2
Marshall Islands	Wotje	86	expansion	expansion	2.2	2
Marshall Islands	Wotje	87	expansion	expansion	2.2	2
Marshall Islands	Wotje	88	expansion	stable	2.2	2
Marshall Islands	Wotje	89	expansion	stable	2.2	2
Marshall Islands	Wotje	90	expansion	expansion	2.2	2
Marshall Islands	Ebon	91	contraction	contraction	2.2	2
Marshall Islands	Ebon	92	contraction	contraction	2.2	2
Marshall Islands	Ebon	93	contraction	contraction	2.2	2
Marshall Islands	Ebon	94	contraction	contraction	2.2	2
Marshall Islands	Ebon	95	contraction	contraction	2.2	2
Marshall Islands	Ebon	96	contraction	contraction	2.2	2
Marshall Islands	Ebon	97	contraction	contraction	2.2	2
Marshall Islands	Ebon	98	contraction	contraction	2.2	2
Marshall Islands	Ebon	99	contraction	stable	2.2	2
Marshall Islands	Ebon	100	expansion	stable	2.2	2
Marshall Islands	Ebon	101	contraction	stable	2.2	2
Marshall Islands	Ebon	102	contraction	contraction	2.2	2
Marshall Islands	Ebon	103	expansion	stable	2.2	2
Marshall Islands	Ebon	104	expansion	stable	2.2	2
Marshall Islands	Ebon	105	expansion	expansion	2.2	2
Marshall Islands	Ebon	106	contraction	contraction	2.2	2
Marshall Islands	Ebon	107	contraction	stable	2.2	2
Marshall Islands	Ebon	108	contraction	stable	2.2	2
Marshall Islands	Ebon	109	contraction	stable	2.2	2
Marshall Islands	Lae	110	contraction	stable	2.2	2
Marshall Islands	Lae	111	contraction	stable	2.2	2
Marshall Islands	Lae	112	contraction	stable	2.2	2
Marshall Islands	Lae	113	contraction	contraction	2.2	2
Marshall Islands	Lae	114	contraction	stable	2.2	2
Marshall Islands	Lae	115	contraction	stable	2.2	2
Marshall Islands	Lae	116	contraction	stable	2.2	2
Marshall Islands	Lae	117	expansion	expansion	2.2	2
Marshall Islands	Lae	118	expansion	stable	2.2	2
Marshall Islands	Lae	119	expansion	stable	2.2	2
Marshall Islands	Lae	120	expansion	stable	2.2	2
Marshall Islands	Lae	121	expansion	expansion	2.2	2
Marshall Islands	Lae	122	expansion	expansion	2.2	2
Marshall Islands	Lae	123	expansion	expansion	2.2	2
Marshall Islands	Lae	124	contraction	stable	2.2	2
Marshall Islands	Likiep	125	expansion	expansion	2.2	2
Marshall Islands	Likiep	126	expansion	expansion	2.2	2
Marshall Islands	Likiep	127	expansion	stable	2.2	2
Marshall Islands	Likiep	128	expansion	expansion	2.2	2
Marshall Islands	Likiep	129	expansion	expansion	2.2	2
Marshall Islands	Likiep	130	expansion	expansion	2.2	2
Marshall Islands	Likiep	131	expansion	expansion	2.2	2
Marshall Islands	Likiep	132	expansion	expansion	2.2	2
Marshall Islands	Likiep	133	expansion	expansion	2.2	2
Marshall Islands	Likiep	134	expansion	expansion	2.2	2
Marshall Islands	Likiep	135	expansion	stable	2.2	2
Marshall Islands	Likiep	136	expansion	expansion	2.2	2
Marshall Islands	Likiep	137	contraction	contraction	2.2	2
Marshall Islands	Likiep	138	expansion	expansion	2.2	2
Marshall Islands	Likiep	139	contraction	stable	2.2	2
Marshall Islands	Likiep	140	contraction	stable	2.2	2
Marshall Islands	Likiep	141	contraction	contraction	2.2	2
Marshall Islands	Likiep	142	contraction	contraction	2.2	2
Marshall Islands	Likiep	143	expansion	stable	2.2	2
Marshall Islands	Likiep	144	expansion	stable	2.2	2
Marshall Islands	Likiep	145	contraction	contraction	2.2	2
Marshall Islands	Likiep	146	expansion	stable	2.2	2
Marshall Islands	Likiep	147	expansion	expansion	2.2	2
Marshall Islands	Likiep	148	contraction	contraction	2.2	2
Marshall Islands	Likiep	149	expansion	expansion	2.2	2
Marshall Islands	Likiep	150	expansion	expansion	2.2	2
Marshall Islands	Likiep	151	expansion	expansion	2.2	2
Marshall Islands	Likiep	152	expansion	expansion	2.2	2
Marshall Islands	Likiep	153	contraction	stable	2.2	2
Marshall Islands	Likiep	154	expansion	stable	2.2	2
Marshall Islands	Likiep	155	contraction	contraction	2.2	2
Marshall Islands	Likiep	156	expansion	expansion	2.2	2
Marshall Islands	Likiep	157	expansion	expansion	2.2	2
Marshall Islands	Likiep	158	contraction	stable	2.2	2
Marshall Islands	Likiep	159	expansion	stable	2.2	2
Marshall Islands	Likiep	160	expansion	expansion	2.2	2
Marshall Islands	Likiep	161	expansion	stable	2.2	2
Marshall Islands	Likiep	162	expansion	stable	2.2	2
Marshall Islands	Likiep	163	expansion	expansion	2.2	2
Marshall Islands	Likiep	164	expansion	expansion	2.2	2
Marshall Islands	Likiep	165	expansion	expansion	2.2	2
Marshall Islands	Likiep	166	expansion	stable	2.2	2
Marshall Islands	Likiep	167	expansion	stable	2.2	2
Marshall Islands	Likiep	168	expansion	expansion	2.2	2
Marshall Islands	Likiep	169	contraction	stable	2.2	2
Marshall Islands	Likiep	170	expansion	expansion	2.2	2
Marshall Islands	Likiep	171	expansion	expansion	2.2	2
Marshall Islands	Likiep	172	expansion	expansion	2.2	2
Marshall Islands	Likiep	173	expansion	stable	2.2	2
Marshall Islands	Likiep	174	expansion	expansion	2.2	2
Marshall Islands	Likiep	175	expansion	expansion	2.2	2
Marshall Islands	Likiep	176	expansion	expansion	2.2	2
Marshall Islands	Likiep	177	expansion	expansion	2.2	2
Marshall Islands	Likiep	178	contraction	stable	2.2	2
Marshall Islands	Likiep	179	expansion	expansion	2.2	2
Marshall Islands	Rongerik	180	contraction	contraction	2.2	2
Marshall Islands	Rongerik	181	expansion	expansion	2.2	2
Marshall Islands	Rongerik	182	contraction	contraction	2.2	2
Marshall Islands	Rongerik	183	contraction	stable	2.2	2
Marshall Islands	Rongerik	184	expansion	expansion	2.2	2
Marshall Islands	Rongerik	185	expansion	expansion	2.2	2
Marshall Islands	Rongerik	186	expansion	expansion	2.2	2
Marshall Islands	Rongerik	187	expansion	expansion	2.2	2
Marshall Islands	Rongerik	188	expansion	stable	2.2	2
Marshall Islands	Rongerik	189	expansion	expansion	2.2	2
Marshall Islands	Rongerik	190	expansion	stable	2.2	2
Marshall Islands	Ujae	191	contraction	stable	2.2	2
Marshall Islands	Ujae	192	contraction	stable	2.2	2
Marshall Islands	Ujae	193	expansion	expansion	2.2	2
Marshall Islands	Ujae	194	expansion	expansion	2.2	2
Marshall Islands	Ujae	195	expansion	expansion	2.2	2
Marshall Islands	Ujae	196	expansion	stable	2.2	2
Marshall Islands	Ujae	197	contraction	stable	2.2	2
Marshall Islands	Ujae	198	contraction	stable	2.2	2
Marshall Islands	Ujae	199	expansion	expansion	2.2	2
Marshall Islands	Wotho	200	expansion	stable	2.2	2
Marshall Islands	Wotho	201	contraction	contraction	2.2	2
Marshall Islands	Wotho	202	expansion	stable	2.2	2
Marshall Islands	Wotho	203	expansion	stable	2.2	2
Marshall Islands	Wotho	204	expansion	expansion	2.2	2
Marshall Islands	Wotho	205	expansion	expansion	2.2	2
Marshall Islands	Wotho	206	expansion	expansion	2.2	2
Marshall Islands	Wotho	207	contraction	contraction	2.2	2
Marshall Islands	Wotho	208	expansion	stable	2.2	2
Marshall Islands	Wotho	209	expansion	expansion	2.2	2
Marshall Islands	Wotho	210	contraction	contraction	2.2	2
Marshall Islands	Wotho	211	expansion	expansion	2.2	2
Marshall Islands	Wotho	212	expansion	stable	2.2	2
Marshall Islands	Wotho	213	expansion	stable	2.2	2
Marshall Islands	Wotho	214	expansion	expansion	2.2	2
Marshall Islands	Wotho	215	expansion	expansion	2.2	2
Kiribati	Nth Tarawa	216	expansion	stable	2.5	3
Kiribati	Nth Tarawa	217	expansion	stable	2.5	3
Kiribati	Nth Tarawa	218	contraction	contraction	2.5	3
Kiribati	Nth Tarawa	219	contraction	contraction	2.5	3
Kiribati	Nth Tarawa	220	expansion	expansion	2.5	3
Kiribati	Nth Tarawa	221	expansion	stable	2.5	3
Kiribati	Nth Tarawa	222	expansion	stable	2.5	3
Kiribati	Nth Tarawa	223	expansion	expansion	2.5	3
Kiribati	Nth Tarawa	224	expansion	expansion	2.5	3
Kiribati	Nth Tarawa	225	expansion	expansion	2.5	3
Kiribati	Nth Tarawa	226	expansion	expansion	2.5	3
Kiribati	Nth Tarawa	227	contraction	contraction	2.5	3
Kiribati	Nth Tarawa	228	contraction	contraction	2.5	3
Kiribati	Nth Tarawa	229	contraction	contraction	2.5	3
Kiribati	Nth Tarawa	230	contraction	stable	2.5	3
Kiribati	Nth Tarawa	231	contraction	contraction	2.5	3
Kiribati	Nth Tarawa	232	contraction	stable	2.5	3
Kiribati	Nth Tarawa	233	expansion	stable	2.5	3
Kiribati	Nth Tarawa	234	expansion	stable	2.5	3
Kiribati	Nth Tarawa	235	contraction	contraction	2.5	3
Kiribati	Nth Tarawa	236	contraction	contraction	2.5	3
Kiribati	Nth Tarawa	237	contraction	contraction	2.5	3
Kiribati	Nth Tarawa	238	contraction	stable	2.5	3
Kiribati	Nth Tarawa	239	contraction	contraction	2.5	3
Kiribati	Nth Tarawa	240	contraction	contraction	2.5	3
Kiribati	Nth Tarawa	241	contraction	contraction	2.5	3
Kiribati	Nth Tarawa	242	contraction	contraction	2.5	3
Kiribati	Nth Tarawa	243	expansion	expansion	2.5	3
Kiribati	Nth Tarawa	244	contraction	stable	2.5	3
Kiribati	Nth Tarawa	245	contraction	contraction	2.5	3
Kiribati	Nth Tarawa	246	expansion	expansion	2.5	3
Kiribati	Nth Tarawa	247	contraction	stable	2.5	3
Kiribati	Nth Tarawa	248	expansion	stable	2.5	3
Kiribati	Nth Tarawa	249	contraction	contraction	2.5	3
Kiribati	Nth Tarawa	250	expansion	stable	2.5	3
Kiribati	Nth Tarawa	251	expansion	stable	2.5	3
Kiribati	Nth Tarawa	252	contraction	stable	2.5	3
Kiribati	Nth Tarawa	253	expansion	stable	2.5	3
Kiribati	Nth Tarawa	254	expansion	expansion	2.5	3
Kiribati	Nth Tarawa	255	contraction	contraction	2.5	3
Kiribati	Sth Tarawa	256	expansion	expansion	2.5	3
Kiribati	Sth Tarawa	257	expansion	expansion	2.5	3
Kiribati	Sth Tarawa	258	expansion	expansion	2.5	3
Kiribati	Sth Tarawa	259	expansion	expansion	2.5	3
Kiribati	Sth Tarawa	260	expansion	expansion	2.5	3
Kiribati	Sth Tarawa	261	expansion	expansion	2.5	3
Kiribati	Sth Tarawa	262	expansion	expansion	2.5	3
Kiribati	Sth Tarawa	263	contraction	contraction	2.5	3
Federated States of Micronesia (in addition to Sengupta et al)	Pingelap	264	expansion	stable	2	3
Federated States of Micronesia (in addition to Sengupta et al)	Pingelap	265	contraction	stable	2	3
Federated States of Micronesia (in addition to Sengupta et al)	Pingelap	266	contraction	stable	2	3
Federated States of Micronesia (in addition to Sengupta et al)	Mokil	267	expansion	expansion	2	3
Federated States of Micronesia (in addition to Sengupta et al)	Mokil	268	expansion	expansion	2	3
Federated States of Micronesia (in addition to Sengupta et al)	Mokil	269	expansion	expansion	2	3
French Polynesia, Tuamotu	Rangiroa	270	expansion	stable	2.2	3
French Polynesia, Tuamotu	Rangiroa	271	expansion	expansion	2.2	3
French Polynesia, Tuamotu	Rangiroa	272	expansion	stable	2.2	3
French Polynesia, Tuamotu	Rangiroa	273	contraction	contraction	2.2	3
French Polynesia, Tuamotu	Rangiroa	274	contraction	stable	2.2	3
French Polynesia, Tuamotu	Rangiroa	275	contraction	stable	2.2	3
French Polynesia, Tuamotu	Rangiroa	276	expansion	stable	2.2	3
French Polynesia, Tuamotu	Tikehau	277	contraction	contraction	2.5	3
French Polynesia, Tuamotu	Tikehau	278	expansion	stable	2.5	3
French Polynesia, Tuamotu	Tikehau	279	contraction	contraction	2.5	3
French Polynesia, Tuamotu	Tikehau	280	expansion	expansion	2.5	3
French Polynesia, Tuamotu	Tikehau	281	contraction	contraction	2.5	3
French Polynesia, Tuamotu	Tikehau	282	contraction	contraction	2.5	3
French Polynesia, Tuamotu	Tikehau	283	expansion	expansion	2.5	3
French Polynesia, Tuamotu	Tikehau	284	contraction	contraction	2.5	3
French Polynesia, Tuamotu	Tikehau	285	contraction	contraction	2.5	3
French Polynesia, Tuamotu	Tikehau	286	contraction	contraction	2.5	3
French Polynesia, Tuamotu	Tikehau	287	expansion	expansion	2.5	3
French Polynesia, Tuamotu	Mataiva	288	expansion	stable	2.5	3
French Polynesia, Tuamotu	Mataiva	289	contraction	stable	2.5	3
French Polynesia, Tuamotu	Mataiva	290	contraction	stable	2.5	3
French Polynesia, Tuamotu	Mataiva	291	contraction	contraction	2.5	3
French Polynesia, Tuamotu	Mataiva	292	contraction	stable	2.5	3
French Polynesia, Tuamotu	Mataiva	293	contraction	contraction	2.5	3
French Polynesia, Tuamotu	Mataiva	294	contraction	contraction	2.5	3
French Polynesia, Tuamotu	Mataiva	295	contraction	contraction	2.5	3
French Polynesia, Tuamotu	Mataiva	296	expansion	expansion	2.5	3
French Polynesia, Tuamotu	Mataiva	297	contraction	contraction	2.5	3
French Polynesia, Tuamotu	Mataiva	298	contraction	stable	2.5	3
French Polynesia, Tuamotu	Mataiva	299	expansion	expansion	2.5	3
French Polynesia, Tuamotu	Mataiva	300	expansion	stable	2.5	3
French Polynesia, Tuamotu	Takaroa	301	expansion	stable	2.5	3
French Polynesia, Tuamotu	Takaroa	302	expansion	stable	2.5	3
French Polynesia, Tuamotu	Takaroa	303	expansion	expansion	2.5	3
French Polynesia, Tuamotu	Takaroa	304	expansion	expansion	2.5	3
French Polynesia, Tuamotu	Takaroa	305	expansion	expansion	2.5	3
French Polynesia, Tuamotu	Takaroa	306	expansion	expansion	2.5	3
French Polynesia, Tuamotu	Takaroa	307	expansion	expansion	2.5	3
French Polynesia, Tuamotu	Takaroa	308	expansion	expansion	2.5	3
French Polynesia, Tuamotu	Takaroa	309	expansion	stable	2.5	3
French Polynesia, Tuamotu	Takaroa	310	expansion	expansion	2.5	3
French Polynesia, Tuamotu	Takaroa	311	expansion	expansion	2.5	3
French Polynesia, Tuamotu	Takaroa	312	expansion	expansion	2.5	3
French Polynesia, Tuamotu	Takaroa	313	expansion	expansion	2.5	3
French Polynesia, Tuamotu	Takaroa	314	expansion	expansion	2.5	3
French Polynesia, Tuamotu	Takaroa	315	expansion	expansion	2.5	3
French Polynesia, Tuamotu	Takaroa	316	expansion	expansion	2.5	3
French Polynesia, Tuamotu	Takaroa	317	expansion	expansion	2.5	3
French Polynesia, Tuamotu	Takaroa	318	expansion	expansion	2.5	3
French Polynesia, Tuamotu	Takaroa	319	expansion	expansion	2.5	3
French Polynesia, Tuamotu	Takaroa	320	expansion	expansion	2.5	3
French Polynesia, Tuamotu	Takaroa	321	expansion	expansion	2.5	3
French Polynesia, Tuamotu	Takaroa	322	expansion	expansion	2.5	3
French Polynesia, Tuamotu	Takaroa	323	expansion	expansion	2.5	3
French Polynesia, Tuamotu	Takaroa	324	expansion	expansion	2.5	3
French Polynesia, Tuamotu	Takaroa	325	expansion	stable	2.5	3
French Polynesia, Tuamotu	Takaroa	326	expansion	expansion	2.5	3
French Polynesia, Tuamotu	Takaroa	327	expansion	stable	2.5	3
French Polynesia, Tuamotu	Takaroa	328	expansion	expansion	2.5	3
French Polynesia, Tuamotu	Takaroa	329	expansion	expansion	2.5	3
French Polynesia, Tuamotu	Takaroa	330	expansion	expansion	2.5	3
French Polynesia, Tuamotu	Takaroa	331	expansion	expansion	2.5	3
French Polynesia, Tuamotu	Takaroa	332	contraction	contraction	2.5	3
French Polynesia, Tuamotu	Takaroa	333	expansion	stable	2.5	3
French Polynesia, Tuamotu	Takaroa	334	expansion	expansion	2.5	3
French Polynesia, Tuamotu	Takaroa	335	stable	expansion	2.5	3
French Polynesia, Tuamotu	Takaroa	336	stable	contraction	2.5	3
French Polynesia, Tuamotu	Takaroa	337	contraction	contraction	2.5	3
French Polynesia, Tuamotu	Takaroa	338	contraction	contraction	2.5	3
French Polynesia, Tuamotu	Takaroa	339	stable	contraction	2.5	3
French Polynesia, Tuamotu	Takaroa	340	stable	expansion	2.5	3
French Polynesia, Tuamotu	Takaroa	341	stable	contraction	2.5	3
French Polynesia, Tuamotu	Takaroa	342	stable	contraction	2.5	3
French Polynesia, Tuamotu	Takaroa	343	stable	contraction	2.5	3
French Polynesia, Tuamotu	Takaroa	344	contraction	contraction	2.5	3
French Polynesia, Tuamotu	Takaroa	345	stable	contraction	2.5	3
French Polynesia, Tuamotu	Takaroa	346	stable	contraction	2.5	3
French Polynesia, Tuamotu	Takaroa	347	stable	contraction	2.5	3
French Polynesia, Tuamotu	Takaroa	348	stable	expansion	2.5	3
French Polynesia, Tuamotu	Takaroa	349	stable	contraction	2.5	3
French Polynesia, Tuamotu	Takaroa	350	stable	contraction	2.5	3
French Polynesia, Tuamotu	Takaroa	351	stable	contraction	2.5	3
French Polynesia, Tuamotu	Takaroa	352	expansion	expansion	2.5	3
French Polynesia, Tuamotu	Takaroa	353	expansion	expansion	2.5	3
French Polynesia, Tuamotu	Takaroa	354	stable	contraction	2.5	3
French Polynesia, Tuamotu	Takaroa	355	expansion	expansion	2.5	3
French Polynesia, Tuamotu	Takaroa	356	expansion	expansion	2.5	3
French Polynesia, Tuamotu	Takaroa	357	expansion	expansion	2.5	3
French Polynesia, Tuamotu	Takaroa	358	stable	expansion	2.5	3
French Polynesia, Tuamotu	Takaroa	359	contraction	contraction	2.5	3
French Polynesia, Tuamotu	Takaroa	360	stable	contraction	2.5	3
French Polynesia, Tuamotu	Takaroa	361	contraction	contraction	2.5	3
French Polynesia, Tuamotu	Takaroa	362	contraction	contraction	2.5	3
French Polynesia, Tuamotu	Takaroa	363	contraction	contraction	2.5	3
French Polynesia, Tuamotu	Takaroa	364	expansion	expansion	2.5	3
French Polynesia, Tuamotu	Takaroa	365	stable	contraction	2.5	3
French Polynesia, Tuamotu	Takaroa	366	stable	expansion	2.5	3
French Polynesia, Tuamotu	Takaroa	367	stable	contraction	2.5	3
French Polynesia, Tuamotu	Takaroa	368	stable	contraction	2.5	3
French Polynesia, Tuamotu	Takaroa	369	stable	expansion	2.5	3
French Polynesia, Tuamotu	Takaroa	370	stable	contraction	2.5	3
French Polynesia, Tuamotu	Takaroa	371	contraction	contraction	2.5	3
French Polynesia, Tuamotu	Takaroa	372	contraction	contraction	2.5	3
French Polynesia, Tuamotu	Takaroa	373	stable	contraction	2.5	3
French Polynesia, Tuamotu	Takaroa	374	contraction	contraction	2.5	3
French Polynesia, Tuamotu	Takaroa	375	stable	expansion	2.5	3
French Polynesia, Tuamotu	Takaroa	376	stable	contraction	2.5	3
French Polynesia, Tuamotu	Takaroa	377	contraction	contraction	2.5	3
French Polynesia, Tuamotu	Takaroa	378	expansion	expansion	2.5	3
French Polynesia, Tuamotu	Takaroa	379	stable	contraction	2.5	3
French Polynesia, Tuamotu	Takaroa	380	contraction	contraction	2.5	3
French Polynesia, Tuamotu	Takaroa	381	expansion	expansion	2.5	3
French Polynesia, Tuamotu	Takaroa	382	expansion	expansion	2.5	3
French Polynesia, Tuamotu	Takaroa	383	expansion	expansion	2.5	3
French Polynesia, Tuamotu	Takaroa	384	contraction	contraction	2.5	3
French Polynesia, Tuamotu	Takaroa	385	stable	contraction	2.5	3
French Polynesia, Tuamotu	Takaroa	386	stable	contraction	2.5	3
French Polynesia, Tuamotu	Takaroa	387	stable	contraction	2.5	3
French Polynesia, Tuamotu	Takaroa	388	contraction	contraction	2.5	3
French Polynesia, Tuamotu	Takaroa	389	stable	expansion	2.5	3
French Polynesia, Tuamotu	Takaroa	390	stable	contraction	2.5	3
French Polynesia, Tuamotu	Takaroa	391	stable	expansion	2.5	3
French Polynesia, Tuamotu	Takaroa	392	expansion	expansion	2.5	3
French Polynesia, Tuamotu	Takaroa	393	stable	expansion	2.5	3
French Polynesia, Tuamotu	Takaroa	394	expansion	expansion	2.5	3
French Polynesia, Tuamotu	Manihi	395	expansion	expansion	2.5	3
French Polynesia, Tuamotu	Manihi	396	expansion	expansion	2.5	3
French Polynesia, Tuamotu	Manihi	397	expansion	expansion	2.5	3
French Polynesia, Tuamotu	Manihi	398	expansion	expansion	2.5	3
French Polynesia, Tuamotu	Manihi	399	expansion	expansion	2.5	3
French Polynesia, Tuamotu	Manihi	400	expansion	expansion	2.5	3
French Polynesia, Tuamotu	Manihi	401	expansion	expansion	2.5	3
French Polynesia, Tuamotu	Manihi	402	expansion	expansion	2.5	3
French Polynesia, Tuamotu	Manihi	403	expansion	expansion	2.5	3
French Polynesia, Tuamotu	Manihi	404	expansion	expansion	2.5	3
French Polynesia, Tuamotu	Manihi	405	expansion	expansion	2.5	3
French Polynesia, Tuamotu	Manihi	406	expansion	expansion	2.5	3
French Polynesia, Tuamotu	Manihi	407	stable	expansion	2.5	3
French Polynesia, Tuamotu	Manihi	408	expansion	expansion	2.5	3
French Polynesia, Tuamotu	Manihi	409	expansion	expansion	2.5	3
French Polynesia, Tuamotu	Manihi	410	expansion	expansion	2.5	3
French Polynesia, Tuamotu	Manihi	411	expansion	expansion	2.5	3
French Polynesia, Tuamotu	Manihi	412	expansion	expansion	2.5	3
French Polynesia, Tuamotu	Manihi	413	expansion	expansion	2.5	3
French Polynesia, Tuamotu	Manihi	414	expansion	expansion	2.5	3
French Polynesia, Tuamotu	Manihi	415	expansion	expansion	2.5	3
French Polynesia, Tuamotu	Manihi	416	stable	expansion	2.5	3
French Polynesia, Tuamotu	Manihi	417	stable	contraction	2.5	3
French Polynesia, Tuamotu	Manihi	418	expansion	expansion	2.5	3
French Polynesia, Tuamotu	Manihi	419	expansion	expansion	2.5	3
French Polynesia, Tuamotu	Manihi	420	expansion	expansion	2.5	3
French Polynesia, Tuamotu	Manihi	421	expansion	expansion	2.5	3
French Polynesia, Tuamotu	Manihi	422	expansion	expansion	2.5	3
French Polynesia, Tuamotu	Manihi	423	contraction	contraction	2.5	3
French Polynesia, Tuamotu	Manihi	424	expansion	expansion	2.5	3
French Polynesia, Tuamotu	Manihi	425	expansion	expansion	2.5	3
French Polynesia, Tuamotu	Manihi	426	expansion	expansion	2.5	3
French Polynesia, Tuamotu	Manihi	427	expansion	expansion	2.5	3
French Polynesia, Tuamotu	Manihi	428	expansion	expansion	2.5	3
French Polynesia, Tuamotu	Manihi	429	expansion	expansion	2.5	3
French Polynesia, Tuamotu	Manihi	430	contraction	contraction	2.5	3
French Polynesia, Tuamotu	Manihi	431	expansion	expansion	2.5	3
French Polynesia, Tuamotu	Manihi	432	expansion	expansion	2.5	3
French Polynesia, Tuamotu	Manihi	433	expansion	expansion	2.5	3
French Polynesia, Tuamotu	Manihi	434	expansion	expansion	2.5	3
French Polynesia, Tuamotu	Manihi	435	expansion	expansion	2.5	3
French Polynesia, Society Islands	Tetiaroa	436	contraction	stable	2.4	3
French Polynesia, Society Islands	Tetiaroa	437	expansion	stable	2.4	3
French Polynesia, Society Islands	Tetiaroa	438	contraction	stable	2.4	3
French Polynesia, Society Islands	Tetiaroa	439	contraction	stable	2.4	3
French Polynesia, Society Islands	Tetiaroa	440	contraction	contraction	2.4	3
French Polynesia, Society Islands	Tetiaroa	441	expansion	stable	2.4	3
French Polynesia, Society Islands	Tetiaroa	442	expansion	stable	2.4	3
French Polynesia, Society Islands	Tetiaroa	443	expansion	stable	2.4	3
French Polynesia, Society Islands	Tetiaroa	444	contraction	contraction	2.4	3
French Polynesia, Society Islands	Tetiaroa	445	expansion	stable	2.4	3
French Polynesia, Society Islands	Tetiaroa	446	expansion	expansion	2.4	3
French Polynesia, Society Islands	Tetiaroa	447	expansion	stable	2.4	3
French Polynesia, Society Islands	Tupai	448	expansion	stable	2.4	3
French Polynesia, Society Islands	Tupai	449	contraction	stable	2.4	3
French Polynesia, Society Islands	Tupai	450	contraction	contraction	2.4	3
French Polynesia, Society Islands	Tupai	451	contraction	contraction	2.4	3
French Polynesia, Society Islands	Tupai	452	contraction	stable	2.4	3
French Polynesia, Society Islands	Manuae	453	contraction	contraction	2.9	3
French Polynesia, Society Islands	Manuae	454	contraction	contraction	2.9	3
French Polynesia, Society Islands	Manuae	455	contraction	contraction	2.9	3
French Polynesia, Society Islands	Manuae	456	expansion	stable	2.9	3
French Polynesia, Society Islands	Manuae	457	contraction	contraction	2.9	3
French Polynesia, Society Islands	Manuae	458	contraction	contraction	2.9	3
Maldives	Huvadhoo	459	contraction	contraction	3.69	3
Maldives	Huvadhoo	460	contraction	contraction	3.69	3
Maldives	Huvadhoo	461	contraction	stable	3.69	3
Maldives	Huvadhoo	462	contraction	contraction	3.69	3
Maldives	Huvadhoo	463	contraction	contraction	3.69	3
Maldives	Huvadhoo	464	contraction	contraction	3.69	3
Maldives	Huvadhoo	465	contraction	contraction	3.69	3
Maldives	Huvadhoo	466	contraction	contraction	3.69	3
Maldives	Huvadhoo	467	contraction	contraction	3.69	3
Maldives	Huvadhoo	468	contraction	contraction	3.69	3
Maldives	Huvadhoo	469	contraction	stable	3.69	3
Maldives	Huvadhoo	470	contraction	contraction	3.69	3
Maldives	Huvadhoo	471	expansion	stable	3.69	3
Maldives	Huvadhoo	472	contraction	contraction	3.69	3
Maldives	Huvadhoo	473	contraction	stable	3.69	3
Maldives	Huvadhoo	474	contraction	stable	3.69	3
Maldives	Huvadhoo	475	contraction	contraction	3.69	3
Maldives	Huvadhoo	476	contraction	contraction	3.69	3
Maldives	Huvadhoo	477	contraction	contraction	3.69	3
Maldives	Huvadhoo	478	contraction	stable	3.69	3
Maldives	Huvadhoo	479	contraction	contraction	3.69	3
Maldives	Huvadhoo	480	contraction	contraction	3.69	3
Maldives	Huvadhoo	481	expansion	expansion	3.69	3
Maldives	Huvadhoo	482	contraction	contraction	3.69	3
Maldives	Huvadhoo	483	expansion	stable	3.69	3
Maldives	Huvadhoo	484	contraction	contraction	3.69	3
Maldives	Huvadhoo	485	contraction	contraction	3.69	3
Maldives	Huvadhoo	486	contraction	contraction	3.69	3
Maldives	Huvadhoo	487	expansion	expansion	3.69	3
Maldives	Huvadhoo	488	contraction	contraction	3.69	3
Maldives	Huvadhoo	489	expansion	stable	3.69	3
Maldives	Huvadhoo	490	expansion	expansion	3.69	3
Maldives	Huvadhoo	491	contraction	contraction	3.69	3
Maldives	Huvadhoo	492	contraction	contraction	3.69	3
Maldives	Huvadhoo	493	contraction	contraction	3.69	3
Maldives	Huvadhoo	494	contraction	contraction	3.69	3
Maldives	Huvadhoo	495	contraction	contraction	3.69	3
Maldives	Huvadhoo	496	contraction	contraction	3.69	3
Maldives	Huvadhoo	497	contraction	contraction	3.69	3
Maldives	Huvadhoo	498	contraction	contraction	3.69	3
Maldives	Huvadhoo	499	expansion	expansion	3.69	3
Maldives	Huvadhoo	500	contraction	contraction	3.69	3
Maldives	Huvadhoo	501	contraction	contraction	3.69	3
Maldives	Huvadhoo	502	contraction	stable	3.69	3
Maldives	Huvadhoo	503	expansion	expansion	3.69	3
Maldives	Huvadhoo	504	contraction	stable	3.69	3
Maldives	Huvadhoo	505	expansion	expansion	3.69	3
Maldives	Huvadhoo	506	contraction	stable	3.69	3
Maldives	Huvadhoo	507	expansion	stable	3.69	3
Maldives	Huvadhoo	508	expansion	expansion	3.69	3
Maldives	Huvadhoo	509	contraction	stable	3.69	3
Maldives	Huvadhoo	510	expansion	expansion	3.69	3
Maldives	Huvadhoo	511	expansion	expansion	3.69	3
Maldives	Huvadhoo	512	contraction	stable	3.69	3
Maldives	Huvadhoo	513	contraction	contraction	3.69	3
Maldives	Huvadhoo	514	contraction	contraction	3.69	3
Maldives	Huvadhoo	515	expansion	expansion	3.69	3
Maldives	Huvadhoo	516	expansion	stable	3.69	3
Maldives	Huvadhoo	517	contraction	stable	3.69	3
Maldives	Huvadhoo	518	expansion	stable	3.69	3
Maldives	Huvadhoo	519	expansion	expansion	3.69	3
Maldives	Huvadhoo	520	expansion	expansion	3.69	3
Maldives	Huvadhoo	521	expansion	expansion	3.69	3
Maldives	Huvadhoo	522	expansion	stable	3.69	3
Maldives	Huvadhoo	523	expansion	expansion	3.69	3
Maldives	Huvadhoo	524	expansion	expansion	3.69	3
Maldives	Huvadhoo	525	expansion	stable	3.69	3
Maldives	Huvadhoo	526	expansion	stable	3.69	3
Maldives	Huvadhoo	527	expansion	stable	3.69	3
Maldives	Huvadhoo	528	expansion	stable	3.69	3
Maldives	Huvadhoo	529	contraction	contraction	3.69	3
Maldives	Huvadhoo	530	expansion	stable	3.69	3
Maldives	Huvadhoo	531	expansion	stable	3.69	3
Maldives	Huvadhoo	532	contraction	stable	3.69	3
Maldives	Huvadhoo	533	contraction	stable	3.69	3
Maldives	Huvadhoo	534	contraction	contraction	3.69	3
Maldives	Huvadhoo	535	expansion	stable	3.69	3
Maldives	Huvadhoo	536	expansion	expansion	3.69	3
Maldives	Huvadhoo	537	expansion	expansion	3.69	3
Maldives	Huvadhoo	538	expansion	stable	3.69	3
Maldives	Huvadhoo	539	expansion	expansion	3.69	3
Maldives	Huvadhoo	540	expansion	stable	3.69	3
Maldives	Huvadhoo	541	expansion	stable	3.69	3
Maldives	Huvadhoo	542	expansion	stable	3.69	3
Maldives	Huvadhoo	543	contraction	stable	3.69	3
Maldives	Huvadhoo	544	contraction	contraction	3.69	3
Maldives	Huvadhoo	545	expansion	stable	3.69	3
Maldives	Huvadhoo	546	expansion	stable	3.69	3
Maldives	Huvadhoo	547	expansion	expansion	3.69	3
Maldives	Huvadhoo	548	contraction	contraction	3.69	3
Maldives	Huvadhoo	549	expansion	stable	3.69	3
Maldives	Huvadhoo	550	expansion	stable	3.69	3
Maldives	Huvadhoo	551	contraction	contraction	3.69	3
Maldives	Huvadhoo	552	contraction	contraction	3.69	3
Maldives	Huvadhoo	553	expansion	expansion	3.69	3
Maldives	Huvadhoo	554	contraction	contraction	3.69	3
Maldives	Huvadhoo	555	contraction	contraction	3.69	3
Maldives	Huvadhoo	556	contraction	contraction	3.69	3
Maldives	Huvadhoo	557	contraction	stable	3.69	3
Maldives	Huvadhoo	558	contraction	contraction	3.69	3
Maldives	Huvadhoo	559	expansion	expansion	3.69	3
Maldives	Huvadhoo	560	contraction	contraction	3.69	3
Maldives	Huvadhoo	561	contraction	stable	3.69	3
Maldives	Huvadhoo	562	expansion	expansion	3.69	3
Maldives	Huvadhoo	563	contraction	stable	3.69	3
Maldives	Huvadhoo	564	contraction	contraction	3.69	3
Maldives	Huvadhoo	565	contraction	contraction	3.69	3
Maldives	Huvadhoo	566	contraction	stable	3.69	3
Maldives	Huvadhoo	567	contraction	contraction	3.69	3
Maldives	Huvadhoo	568	contraction	contraction	3.69	3
Maldives	Huvadhoo	569	expansion	stable	3.69	3
Maldives	Huvadhoo	570	expansion	expansion	3.69	3
Maldives	Huvadhoo	571	expansion	expansion	3.69	3
Maldives	Huvadhoo	572	expansion	stable	3.69	3
Maldives	Huvadhoo	573	contraction	contraction	3.69	3
Maldives	Huvadhoo	574	expansion	expansion	3.69	3
Maldives	Huvadhoo	575	expansion	stable	3.69	3
Maldives	Huvadhoo	576	contraction	contraction	3.69	3
Maldives	Huvadhoo	577	contraction	stable	3.69	3
Maldives	Huvadhoo	578	expansion	stable	3.69	3
Maldives	Huvadhoo	579	expansion	expansion	3.69	3
Maldives	Huvadhoo	580	contraction	stable	3.69	3
Maldives	Huvadhoo	581	contraction	contraction	3.69	3
Maldives	Huvadhoo	582	contraction	contraction	3.69	3
Maldives	Huvadhoo	583	expansion	stable	3.69	3
Maldives	Huvadhoo	584	expansion	stable	3.69	3
Maldives	Huvadhoo	585	contraction	stable	3.69	3
Maldives	Huvadhoo	586	contraction	contraction	3.69	3
Maldives	Huvadhoo	587	expansion	expansion	3.69	3
Maldives	Huvadhoo	588	expansion	expansion	3.69	3
Maldives	Huvadhoo	589	contraction	contraction	3.69	3
Maldives	Huvadhoo	590	contraction	contraction	3.69	3
Maldives	Huvadhoo	591	contraction	contraction	3.69	3
Maldives	Huvadhoo	592	contraction	contraction	3.69	3
Maldives	Huvadhoo	593	contraction	contraction	3.69	3
Maldives	Huvadhoo	594	expansion	stable	3.69	3
Maldives	Huvadhoo	595	contraction	contraction	3.69	3
Maldives	Huvadhoo	596	expansion	expansion	3.69	3
Maldives	Huvadhoo	597	contraction	stable	3.69	3
Maldives	Huvadhoo	598	contraction	contraction	3.69	3
Maldives	Huvadhoo	599	expansion	expansion	3.69	3
Maldives	Huvadhoo	600	contraction	contraction	3.69	3
Maldives	Huvadhoo	601	expansion	expansion	3.69	3
Maldives	Huvadhoo	602	expansion	stable	3.69	3
Maldives	Huvadhoo	603	contraction	contraction	3.69	3
Maldives	Huvadhoo	604	contraction	contraction	3.69	3
Maldives	Huvadhoo	605	expansion	expansion	3.69	3
Maldives	Huvadhoo	606	expansion	expansion	3.69	3
Maldives	Huvadhoo	607	expansion	expansion	3.69	3
Maldives	Huvadhoo	608	contraction	contraction	3.69	3
Maldives	Huvadhoo	609	expansion	expansion	3.69	3
Maldives	Huvadhoo	610	contraction	stable	3.69	3
Maldives	Huvadhoo	611	expansion	expansion	3.69	3
Maldives	Huvadhoo	612	contraction	contraction	3.69	3
Maldives	Huvadhoo	613	contraction	contraction	3.69	3
Maldives	Huvadhoo	614	expansion	stable	3.69	3
Maldives	Huvadhoo	615	contraction	contraction	3.69	3
Maldives	Huvadhoo	616	contraction	contraction	3.69	3
Maldives	Huvadhoo	617	contraction	contraction	3.69	3
Maldives	Huvadhoo	618	contraction	contraction	3.69	3
Maldives	Huvadhoo	619	contraction	contraction	3.69	3
Maldives	Huvadhoo	620	contraction	contraction	3.69	3
Maldives	Huvadhoo	621	expansion	stable	3.69	3
Maldives	Huvadhoo	622	contraction	stable	3.69	3
Maldives	Huvadhoo	623	contraction	contraction	3.69	3
Maldives	Huvadhoo	624	contraction	stable	3.69	3
Maldives	Huvadhoo	625	contraction	stable	3.69	3
Maldives	Huvadhoo	626	expansion	expansion	3.69	3
Maldives	Huvadhoo	627	contraction	contraction	3.69	3
Maldives	Huvadhoo	628	contraction	contraction	3.69	3
Maldives	Huvadhoo	629	contraction	contraction	3.69	3
Maldives	Huvadhoo	630	contraction	contraction	3.69	3
Maldives	Huvadhoo	631	contraction	contraction	3.69	3
Maldives	Huvadhoo	632	expansion	expansion	3.69	3
Maldives	Huvadhoo	633	contraction	stable	3.69	3
Maldives	Huvadhoo	634	contraction	contraction	3.69	3
Tuvalu	Nanumagam	635	expansion	stable	3.9	3
Tuvalu	Nanumagam	636	expansion	stable	3.9	3
Tuvalu	Nanumagam	637	expansion	expansion	3.9	3
Tuvalu	Nanumagam	638	expansion	stable	3.9	3
Tuvalu	Nanumagam	639	contraction	stable	3.9	3
Tuvalu	Nanumagam	640	contraction	contraction	3.9	3
Tuvalu	Nanumagam	641	contraction	contraction	3.9	3
Tuvalu	Niulakita	642	expansion	stable	3.9	3
Tuvalu	Niutao	643	expansion	stable	3.9	3
Tuvalu	Nui	644	expansion	expansion	3.9	3
Tuvalu	Nui	645	contraction	contraction	3.9	3
Tuvalu	Nui	646	expansion	expansion	3.9	3
Tuvalu	Nui	647	expansion	expansion	3.9	3
Tuvalu	Nui	648	expansion	expansion	3.9	3
Tuvalu	Nui	649	expansion	expansion	3.9	3
Tuvalu	Nui	650	expansion	expansion	3.9	3
Tuvalu	Nui	651	expansion	expansion	3.9	3
Tuvalu	Nui	652	expansion	expansion	3.9	3
Tuvalu	Nui	653	expansion	expansion	3.9	3
Tuvalu	Nui	654	expansion	expansion	3.9	3
Tuvalu	Nui	655	expansion	expansion	3.9	3
Tuvalu	Nui	656	expansion	expansion	3.9	3
Tuvalu	Nukufetau	657	expansion	expansion	3.9	3
Tuvalu	Nukufetau	658	contraction	stable	3.9	3
Tuvalu	Nukufetau	659	contraction	contraction	3.9	3
Tuvalu	Nukufetau	660	contraction	contraction	3.9	3
Tuvalu	Nukufetau	661	contraction	contraction	3.9	3
Tuvalu	Nukufetau	662	contraction	contraction	3.9	3
Tuvalu	Nukufetau	663	contraction	stable	3.9	3
Tuvalu	Nukufetau	664	expansion	expansion	3.9	3
Tuvalu	Nukufetau	665	expansion	expansion	3.9	3
Tuvalu	Nukufetau	666	expansion	expansion	3.9	3
Tuvalu	Nukufetau	667	expansion	expansion	3.9	3
Tuvalu	Nukufetau	668	expansion	expansion	3.9	3
Tuvalu	Nukufetau	669	contraction	contraction	3.9	3
Tuvalu	Nukufetau	670	expansion	expansion	3.9	3
Tuvalu	Nukufetau	671	expansion	expansion	3.9	3
Tuvalu	Nukufetau	672	contraction	contraction	3.9	3
Tuvalu	Nukufetau	673	expansion	expansion	3.9	3
Tuvalu	Nukufetau	674	expansion	expansion	3.9	3
Tuvalu	Nukufetau	675	expansion	expansion	3.9	3
Tuvalu	Nukufetau	676	expansion	expansion	3.9	3
Tuvalu	Nukufetau	677	expansion	expansion	3.9	3
Tuvalu	Nukufetau	678	expansion	expansion	3.9	3
Tuvalu	Nukufetau	679	contraction	contraction	3.9	3
Tuvalu	Nukufetau	680	expansion	expansion	3.9	3
Tuvalu	Nukufetau	681	contraction	contraction	3.9	3
Tuvalu	Nukufetau	682	contraction	contraction	3.9	3
Tuvalu	Nukulaelae	683	expansion	expansion	3.9	3
Tuvalu	Nukulaelae	684	expansion	expansion	3.9	3
Tuvalu	Nukulaelae	685	contraction	contraction	3.9	3
Tuvalu	Nukulaelae	686	expansion	stable	3.9	3
Tuvalu	Nukulaelae	687	expansion	expansion	3.9	3
Tuvalu	Nukulaelae	688	expansion	expansion	3.9	3
Tuvalu	Nukulaelae	689	expansion	expansion	3.9	3
Tuvalu	Nukulaelae	690	contraction	contraction	3.9	3
Tuvalu	Nukulaelae	691	contraction	contraction	3.9	3
Tuvalu	Nukulaelae	692	expansion	expansion	3.9	3
Tuvalu	Nukulaelae	693	expansion	expansion	3.9	3
Tuvalu	Nukulaelae	694	expansion	expansion	3.9	3
Tuvalu	Nukulaelae	695	expansion	expansion	3.9	3
Tuvalu	Nukulaelae	696	expansion	expansion	3.9	3
Tuvalu	Nukulaelae	697	expansion	expansion	3.9	3
Tuvalu	Nukulaelae	698	expansion	expansion	3.9	3
Tuvalu	Nukulaelae	699	expansion	expansion	3.9	3
Tuvalu	Nukulaelae	700	expansion	expansion	3.9	3
Tuvalu	Nukulaelae	701	expansion	expansion	3.9	3
Tuvalu	Vaitupu	702	expansion	stable	3.9	3
Tuvalu	Vaitupu	703	expansion	expansion	3.9	3
Tuvalu	Vaitupu	704	contraction	contraction	3.9	3
Tuvalu	Vaitupu	705	expansion	expansion	3.9	3
Tuvalu	Vaitupu	706	expansion	expansion	3.9	3
Tuvalu	Vaitupu	707	expansion	expansion	3.9	3
Tuvalu	Vaitupu	708	expansion	expansion	3.9	3
Tuvalu	Vaitupu	709	contraction	contraction	3.9	3
